# Supplementary material for: Bis[N′-(2-pyridylmethyl­ene-κN)benzo­hydrazide-κN′]bis­(thio­cyanato-κN)cobalt(II)
Source: Acta Crystallogr Sect E Struct Rep Online. 2009 Jul 25;65(Pt 8):m996. doi: 10.1107/S1600536809029006 (PMC2977133; doi:10.1107/S1600536809029006)
Supplement: Supplementary file 2 [file e-65-0m996-Isup2.hkl]

# 
# h,k,l, Fc-squared, Fo-squared, sigma(Fo-squared) and status flag 
# 
data_I
_shelx_title ' ad76n in C2/c' 
_shelx_refln_list_code          4 
_shelx_F_calc_maximum      411.43 
_exptl_crystal_F_000      1284.00 
_reflns_d_resolution_high  0.8108 
 
loop_ 
 _symmetry_equiv_pos_as_xyz 
 'x, y, z' 
 '-x, y, -z+1/2' 
 'x+1/2, y+1/2, z' 
 '-x+1/2, y+1/2, -z+1/2' 
 '-x, -y, -z' 
 'x, -y, z-1/2' 
 '-x+1/2, -y+1/2, -z' 
 'x+1/2, -y+1/2, z-1/2' 
 
_cell_length_a    17.1120 
_cell_length_b    10.2560 
_cell_length_c    17.9450 
_cell_angle_alpha  90.000 
_cell_angle_beta  117.500 
_cell_angle_gamma  90.000 
 
_shelx_F_squared_multiplier     1.000 
 
loop_ 
 _refln_index_h 
 _refln_index_k 
 _refln_index_l 
 _refln_F_squared_calc 
 _refln_F_squared_meas 
 _refln_F_squared_sigma 
 _refln_observed_status 
   2   0   0    48329.56    48739.66   2429.76 o 
   4   0   0     4221.72     4033.02    116.92 o 
   6   0   0     3048.89     3236.69     68.35 o 
   8   0   0    22574.56    24300.36    334.69 o 
  10   0   0     8464.67     9312.12    158.65 o 
  12   0   0     2445.29     2624.74    140.37 o 
  14   0   0       39.21       90.20     65.43 o 
  16   0   0        5.31       32.79     86.69 o 
  18   0   0       35.99       90.65    212.45 o 
   1   1   0    14230.58    15056.55    388.87 o 
   3   1   0     5447.72     5867.77    129.40 o 
   5   1   0     4106.76     4661.70    100.89 o 
   7   1   0      486.81      520.66     26.93 o 
   9   1   0      520.61      635.29     33.72 o 
  11   1   0     6338.81     6548.86     97.80 o 
  13   1   0       68.18       83.97     54.80 o 
  15   1   0      706.14      612.00    141.36 o 
  17   1   0        0.54      -53.01     77.42 o 
   0   2   0      208.86      230.64     25.21 o 
   2   2   0      992.92     1081.47     26.57 o 
   4   2   0     4955.11     4839.18     89.84 o 
   6   2   0    10859.41    11470.71    243.01 o 
   8   2   0     2524.34     2544.63     64.57 o 
  10   2   0      872.61      811.30     86.24 o 
  12   2   0       45.58       29.45     52.47 o 
  14   2   0        4.59      -34.87     59.05 o 
  16   2   0       10.81        6.71     73.31 o 
  18   2   0        1.79      -32.70     87.76 o 
   1   3   0    10422.12    10202.62    134.86 o 
   3   3   0     2939.22     3105.16     47.37 o 
   5   3   0    20785.75    21006.44   1310.37 o 
   7   3   0     1441.92     1433.65     52.14 o 
   9   3   0      477.69      463.84     66.30 o 
  11   3   0      246.28      288.10     54.66 o 
  13   3   0      208.20      157.57     60.53 o 
  15   3   0      263.06      148.82     71.21 o 
  17   3   0      294.97      232.11     86.89 o 
   0   4   0     2520.10     2426.75     79.63 o 
   2   4   0     6123.40     5492.31    753.94 o 
   4   4   0    10490.46    11535.70    145.96 o 
   6   4   0     6226.14     6270.80    131.64 o 
   8   4   0     4274.23     4271.76    127.26 o 
  10   4   0        6.88      -14.24     45.20 o 
  12   4   0      835.78      825.21    143.15 o 
  14   4   0      246.39      262.28     71.04 o 
  16   4   0      657.98      491.19    131.70 o 
   1   5   0     1402.09     1414.93     38.97 o 
   3   5   0     1730.92     1679.16    282.13 o 
   5   5   0       38.38       34.81     30.73 o 
   7   5   0     3909.68     3862.71    118.73 o 
   9   5   0        1.65       14.93     39.21 o 
  11   5   0      319.34      179.06     58.58 o 
  13   5   0      161.94      123.33     65.40 o 
  15   5   0      298.54      202.68     78.05 o 
  17   5   0        0.51        3.72     85.86 o 
   0   6   0       49.17       15.54     36.46 o 
   2   6   0     4721.99     4594.44     77.04 o 
   4   6   0     1905.94     2065.63     91.68 o 
   6   6   0     1324.38     1367.44     59.15 o 
   8   6   0      502.44      449.37     77.42 o 
  10   6   0      494.53      456.99     96.29 o 
  12   6   0      369.46      215.77     68.20 o 
  14   6   0        1.56      -21.56     71.08 o 
  16   6   0       28.20        1.49     83.43 o 
   1   7   0       60.54       49.30     30.66 o 
   3   7   0      372.76      416.68     67.59 o 
   5   7   0      607.24      597.24     59.66 o 
   7   7   0      713.57      476.10    152.74 o 
   9   7   0      117.14       81.93     81.38 o 
  11   7   0       63.72       51.18     48.44 o 
  13   7   0     1385.28     1371.36    311.95 o 
  15   7   0       38.26       -2.88     84.70 o 
   0   8   0      134.93      131.50     71.86 o 
   2   8   0     4731.82     4796.41    122.98 o 
   4   8   0       27.85       11.42     50.47 o 
   6   8   0      133.40      173.59     55.14 o 
   8   8   0       78.75       17.93     81.62 o 
  10   8   0     1367.40      768.68    483.89 o 
  12   8   0       49.33      -10.41    182.76 o 
  14   8   0      117.26       62.90    122.02 o 
   1   9   0     1198.96     1220.24     91.70 o 
   3   9   0      388.85      319.76     76.79 o 
   5   9   0     1809.91     2043.13    141.28 o 
   7   9   0      120.71       82.02     71.72 o 
   9   9   0       60.69       18.35    170.61 o 
  11   9   0      111.12       11.41    192.89 o 
  13   9   0      195.80        5.01    218.68 o 
   0  10   0       49.10       87.88     90.14 o 
   2  10   0      210.69      196.40     68.68 o 
   4  10   0      194.39      229.13     73.59 o 
   6  10   0       73.54       47.06     83.93 o 
   8  10   0       22.30       59.04    147.77 o 
  10  10   0       42.28       90.52    167.56 o 
   1  11   0      113.81      133.34     87.34 o 
   3  11   0      140.05       91.00     96.09 o 
   5  11   0      148.88      132.74     96.57 o 
   7  11   0       56.71       24.73    118.51 o 
   9  11   0       44.83      -23.56    177.92 o 
   0  12   0       19.03       73.36    180.69 o 
   2  12   0      926.33     1083.08    141.22 o 
   4  12   0      239.40      223.63    114.47 o 
 -19   1   1       84.15       52.76     92.26 o 
 -17   1   1       20.79       49.74     75.42 o 
 -15   1   1       12.44      -37.93     58.29 o 
 -13   1   1     1791.13     1877.03     96.24 o 
 -11   1   1       44.47       54.07     37.99 o 
  -9   1   1     6007.96     6613.09    139.51 o 
  -7   1   1      216.65      209.37     37.06 o 
  -5   1   1      208.69      300.75     22.31 o 
  -3   1   1    17840.35    17815.93    606.98 o 
  -1   1   1     8483.06     9713.06    147.21 o 
   1   1   1     2865.27     2929.08    146.18 o 
   3   1   1    38657.59    39903.04    515.64 o 
   5   1   1      487.65      511.91     30.34 o 
   7   1   1     6665.85     6798.24     89.35 o 
   9   1   1      115.77      111.18     30.19 o 
  11   1   1      886.99      934.77     63.03 o 
  13   1   1     1246.79     1226.17    147.63 o 
  15   1   1       30.05       40.21     68.62 o 
  17   1   1      102.40       70.07     84.60 o 
 -18   2   1       38.56       40.53     85.61 o 
 -16   2   1      266.29      381.68     78.42 o 
 -14   2   1       31.32        5.14     57.14 o 
 -12   2   1     1249.15     1229.77    124.34 o 
 -10   2   1      331.94      211.69     42.66 o 
  -8   2   1     4644.50     4969.38    156.28 o 
  -6   2   1     5762.94     6147.60    161.90 o 
  -4   2   1    21514.93    22715.46    213.12 o 
  -2   2   1     5131.11     5213.57    452.78 o 
   0   2   1     1095.02     1160.85     27.83 o 
   2   2   1   169274.97   189515.72   3421.64 o 
   4   2   1    33736.01    37042.79    591.16 o 
   6   2   1    10007.42    10806.02    143.63 o 
   8   2   1      825.36      900.55     46.40 o 
  10   2   1     4673.33     4787.06    153.33 o 
  12   2   1      425.71      338.13     92.92 o 
  14   2   1     1706.33     1871.86    425.49 o 
  16   2   1       34.53        5.75     76.33 o 
  18   2   1       35.31        2.34     94.17 o 
 -17   3   1       11.27       -0.33     78.33 o 
 -15   3   1       15.03      -15.41     65.29 o 
 -13   3   1      997.30     1017.05    152.29 o 
 -11   3   1       43.70       40.54     44.98 o 
  -9   3   1     1485.93     1436.56     55.87 o 
  -7   3   1      909.68      923.84     40.81 o 
  -5   3   1    32424.13    33701.97    297.51 o 
  -3   3   1     4032.22     4340.06    113.23 o 
  -1   3   1     5662.74     5429.81     75.34 o 
   1   3   1    11119.28    11188.05    133.52 o 
   3   3   1    29090.98    31714.47    518.86 o 
   5   3   1    11759.23    11783.51    281.39 o 
   7   3   1        5.19       16.20     30.32 o 
   9   3   1       37.69       32.77     41.73 o 
  11   3   1      298.16      301.98     57.24 o 
  13   3   1      324.92      250.38     64.83 o 
  15   3   1       57.44       68.85     72.60 o 
  17   3   1       53.77       35.82     86.82 o 
 -18   4   1       61.72       35.42     89.69 o 
 -16   4   1        1.48      -23.70     74.45 o 
 -14   4   1      101.93       50.15     63.40 o 
 -12   4   1     1800.62     1813.65     94.80 o 
 -10   4   1     1236.38     1342.44     66.36 o 
  -8   4   1     1470.80     1489.12     57.33 o 
  -6   4   1     1962.21     2126.53     46.07 o 
  -4   4   1      222.36      217.01     49.56 o 
  -2   4   1        9.27       -0.68     17.46 o 
   0   4   1      490.96      428.89     36.64 o 
   2   4   1      991.20      983.87     33.53 o 
   4   4   1     1785.67     1802.70     42.92 o 
   6   4   1     5050.15     5463.12    859.26 o 
   8   4   1     7527.03     7563.45    220.04 o 
  10   4   1       11.59       -4.04     51.21 o 
  12   4   1      493.94      384.47     92.58 o 
  14   4   1       15.25      -15.12     67.54 o 
  16   4   1      306.16      224.79     84.39 o 
 -17   5   1        0.75      -26.59     82.96 o 
 -15   5   1      207.04      163.10     77.20 o 
 -13   5   1       92.43       25.15     58.74 o 
 -11   5   1      998.28     1066.78    144.18 o 
  -9   5   1      138.07       99.20     37.70 o 
  -7   5   1     5262.07     5740.78    126.55 o 
  -5   5   1        3.96        7.01     29.01 o 
  -3   5   1     2923.77     2534.75    427.65 o 
  -1   5   1      948.44     1004.85     33.01 o 
   1   5   1     8959.90     8829.84    169.46 o 
   3   5   1      174.45      126.73     37.47 o 
   5   5   1     5489.89     5280.67    596.08 o 
   7   5   1      810.74      889.62     47.98 o 
   9   5   1      378.98      324.47     78.79 o 
  11   5   1       71.04       -4.30     55.96 o 
  13   5   1       12.63       42.01     64.52 o 
  15   5   1      352.58      270.22     80.55 o 
 -16   6   1      147.84       84.11     82.20 o 
 -14   6   1      759.64      714.07    181.82 o 
 -12   6   1      473.90      377.74    104.20 o 
 -10   6   1     3262.92     3620.24    170.64 o 
  -8   6   1     2165.47     2285.71     87.86 o 
  -6   6   1     3501.18     3390.22     88.50 o 
  -4   6   1      731.38      692.81    141.76 o 
  -2   6   1     3636.29     3682.57     63.59 o 
   0   6   1     8942.23     8909.27    135.09 o 
   2   6   1      548.69      561.37     42.25 o 
   4   6   1     2711.06     2697.85     82.60 o 
   6   6   1       67.81       25.12     46.50 o 
   8   6   1      426.46      389.50     98.90 o 
  10   6   1      623.52      568.92    185.82 o 
  12   6   1      154.78      156.86     67.54 o 
  14   6   1      107.07       67.76     76.05 o 
  16   6   1       21.84       31.58     95.84 o 
 -15   7   1      199.26      113.02     85.01 o 
 -13   7   1       29.50       13.95     67.56 o 
 -11   7   1       26.13       28.96     68.74 o 
  -9   7   1      470.09      299.80    144.83 o 
  -7   7   1      505.70      353.12     73.80 o 
  -5   7   1      247.23      128.96     50.69 o 
  -3   7   1     1110.47     1075.68     55.86 o 
  -1   7   1     1935.01     1802.28     54.30 o 
   1   7   1     4029.38     4122.78     82.58 o 
   3   7   1     1379.62     1546.80    115.19 o 
   5   7   1      199.96      236.87     58.94 o 
   7   7   1     2830.84      137.88    215.26 o 
   9   7   1     1194.13      722.03    423.66 o 
  11   7   1      813.67      633.17    164.93 o 
  13   7   1       46.91       12.77     84.31 o 
  15   7   1        3.47       32.01     96.88 o 
 -14   8   1       13.68       12.57    119.27 o 
 -12   8   1        0.01      -13.10    108.93 o 
 -10   8   1      143.02       95.54     94.60 o 
  -8   8   1      306.01      145.89     75.09 o 
  -6   8   1       34.12       65.27     54.08 o 
  -4   8   1        6.71       -0.30     45.36 o 
  -2   8   1      262.99      235.38     45.69 o 
   0   8   1      147.94       87.50     34.55 o 
   2   8   1       17.37       14.03     48.06 o 
   4   8   1      173.45      161.15     56.59 o 
   6   8   1      609.60      568.07    119.46 o 
   8   8   1        7.99      -23.62    105.10 o 
  10   8   1      197.15       64.04    174.34 o 
  12   8   1       11.02      -53.99    191.98 o 
  14   8   1       16.63      -29.03    124.70 o 
 -13   9   1        6.42       -6.77    212.26 o 
 -11   9   1      551.89      -23.13    194.67 o 
  -9   9   1       13.55      -49.48     92.81 o 
  -7   9   1      765.06      723.26     98.47 o 
  -5   9   1      435.50      476.55     59.42 o 
  -3   9   1      965.69      962.66     66.15 o 
  -1   9   1        2.08       -0.77     57.23 o 
   1   9   1      965.62     1119.10     68.82 o 
   3   9   1        8.72       12.22     56.67 o 
   5   9   1      508.23      518.05     82.05 o 
   7   9   1       85.58       42.10    129.69 o 
   9   9   1      116.59       25.50    184.30 o 
  11   9   1       18.76        7.07    198.46 o 
 -10  10   1       80.82       41.19    201.40 o 
  -8  10   1      315.83      259.26    153.31 o 
  -6  10   1      749.79      767.63    106.90 o 
  -4  10   1      192.49      257.48     71.43 o 
  -2  10   1      184.60      170.20     70.08 o 
   0  10   1     1832.15     1966.04    111.13 o 
   2  10   1      317.71      313.20     79.63 o 
   4  10   1     1319.82     1392.51    237.95 o 
   6  10   1      343.11      292.89    110.57 o 
   8  10   1      513.13      473.76    254.59 o 
  10  10   1       16.44        4.91    170.34 o 
  -9  11   1       16.10       58.84    132.58 o 
  -7  11   1      226.08      269.76    104.65 o 
  -5  11   1       21.57       -4.37     90.23 o 
  -3  11   1      189.51      206.88     84.02 o 
  -1  11   1       33.57       56.54     80.98 o 
   1  11   1     1106.10     1226.73    273.31 o 
   3  11   1      107.57      106.20     96.19 o 
   5  11   1      374.10      328.24    102.30 o 
   7  11   1       67.82       92.09    165.83 o 
  -6  12   1        4.50       69.40    126.62 o 
  -4  12   1        0.09      -43.05    130.25 o 
  -2  12   1        0.04      -21.06    121.41 o 
   0  12   1      109.98      170.86    114.14 o 
   2  12   1        0.42       27.28    107.69 o 
   4  12   1      138.40       77.82    114.68 o 
 -18   0   2      790.36      498.34    462.38 o 
 -16   0   2      184.92      164.26     87.56 o 
 -14   0   2      842.51     1068.81     78.35 o 
 -12   0   2      245.75      174.53     87.41 o 
 -10   0   2     5270.51     5268.53    142.70 o 
  -8   0   2     2789.38     3071.44     82.97 o 
  -6   0   2     9919.30     9873.19    164.04 o 
  -4   0   2    61741.00    62623.26   1367.53 o 
   0   0   2     8844.40     9177.97    207.92 o 
   2   0   2      264.12      198.60     42.12 o 
   4   0   2     3641.08     3857.23    173.89 o 
   6   0   2     2531.25     2494.19    148.47 o 
   8   0   2     5345.00     5421.72    182.26 o 
  10   0   2     3012.67     3076.59    106.25 o 
  12   0   2     1316.71     1426.97     92.45 o 
  14   0   2       20.58        4.92     74.26 o 
  16   0   2      412.69      420.86    106.80 o 
 -19   1   2        4.69       10.53     87.10 o 
 -17   1   2      260.48      281.62     76.33 o 
 -15   1   2       99.83       60.01     60.06 o 
 -13   1   2       50.54       31.88     50.08 o 
 -11   1   2     2159.20     2333.93     88.86 o 
  -9   1   2     5559.71     5883.58    198.50 o 
  -7   1   2     2953.62     2862.07     67.14 o 
  -5   1   2     5515.97     4991.10    193.61 o 
  -3   1   2    12124.16    11721.81    118.67 o 
  -1   1   2    17227.41    15403.46    209.05 o 
   1   1   2    24701.14    27918.41   1169.96 o 
   3   1   2     7154.59     7566.98    257.35 o 
   5   1   2    18005.69    17813.45    464.69 o 
   7   1   2      219.12      261.24     38.21 o 
   9   1   2     4176.68     4431.32    112.28 o 
  11   1   2        4.90      -11.79     40.17 o 
  13   1   2      536.51      547.68     69.11 o 
  15   1   2       37.38       20.36     72.89 o 
  17   1   2      164.29      194.05     92.25 o 
 -18   2   2       26.65       18.80     79.99 o 
 -16   2   2      129.26       88.12     67.99 o 
 -14   2   2       10.36      -13.25     54.56 o 
 -12   2   2      617.85      522.42     93.69 o 
 -10   2   2     1856.31     1909.34    105.45 o 
  -8   2   2      137.64      152.04     30.92 o 
  -6   2   2      287.25      331.92     24.44 o 
  -4   2   2      934.00      981.23     21.52 o 
  -2   2   2      468.30      476.34     42.18 o 
   0   2   2     8964.34     8825.83    223.12 o 
   2   2   2    81832.01    79657.45   1078.40 o 
   4   2   2     1169.37     1076.89     38.68 o 
   6   2   2       79.19       96.04     30.74 o 
   8   2   2     1791.56     2100.44     68.43 o 
  10   2   2       11.26       -4.55     48.57 o 
  12   2   2      136.12      109.27     59.03 o 
  14   2   2      138.27      133.71     69.58 o 
  16   2   2        1.35      -28.08     80.01 o 
 -17   3   2      449.02      454.38    114.45 o 
 -15   3   2       56.12       63.65     64.21 o 
 -13   3   2       79.84       20.99     50.20 o 
 -11   3   2      376.88      214.81     64.03 o 
  -9   3   2      167.34      229.21     44.41 o 
  -7   3   2     2424.47     2579.69     74.78 o 
  -5   3   2    14945.10    15354.96    233.82 o 
  -3   3   2       15.12       11.62     14.53 o 
  -1   3   2      366.44      413.62     24.15 o 
   1   3   2     3157.89     2897.44     62.75 o 
   3   3   2     5800.68     5927.11    315.33 o 
   5   3   2     7719.78     7752.43    153.83 o 
   7   3   2     7277.87     7115.18    190.09 o 
   9   3   2     1201.61      999.43    163.78 o 
  11   3   2       11.00       25.61     55.08 o 
  13   3   2        2.96       -4.79     62.80 o 
  15   3   2      217.21      146.75     79.19 o 
  17   3   2       86.61       79.70     92.42 o 
 -18   4   2      363.38      303.68     91.68 o 
 -16   4   2      598.99      442.10    112.21 o 
 -14   4   2      801.96      823.64    205.71 o 
 -12   4   2       14.53       32.91     51.06 o 
 -10   4   2      532.48      548.93     83.55 o 
  -8   4   2     3237.14     2996.10    125.64 o 
  -6   4   2    10282.94    10212.31    183.99 o 
  -4   4   2    12455.00    11352.48    304.70 o 
  -2   4   2     5003.16     4562.91     76.01 o 
   0   4   2      681.61      736.13     45.92 o 
   2   4   2     2167.84     2269.95     66.09 o 
   4   4   2     8053.72     8047.19    219.77 o 
   6   4   2    17927.73    17818.26    455.81 o 
   8   4   2      271.84      285.00     55.70 o 
  10   4   2       86.74       29.03     51.47 o 
  12   4   2      444.39      360.92    119.49 o 
  14   4   2      109.83       87.93     72.45 o 
  16   4   2      103.24       23.78     86.86 o 
 -17   5   2      134.57       76.21     82.53 o 
 -15   5   2      232.05      189.43     73.24 o 
 -13   5   2       37.33       21.00     57.40 o 
 -11   5   2        6.37      -19.40     41.13 o 
  -9   5   2      571.64      653.40     72.04 o 
  -7   5   2      923.85      908.07     42.65 o 
  -5   5   2       93.23      113.15     23.81 o 
  -3   5   2     9258.37     8831.42    191.73 o 
  -1   5   2     1650.72     1598.06     39.77 o 
   1   5   2    10973.65    10777.42    200.63 o 
   3   5   2      680.79      778.47     77.36 o 
   5   5   2     7815.03     7375.34    942.02 o 
  11   5   2      163.90      112.98     60.58 o 
  13   5   2      417.75      330.09    124.15 o 
  15   5   2        4.29       -2.08     79.31 o 
 -16   6   2      103.18       63.48     78.41 o 
 -14   6   2       61.40       86.45     65.72 o 
 -12   6   2      274.92      177.16     58.59 o 
 -10   6   2     1846.10     2135.28     99.91 o 
  -8   6   2     2689.14     2734.81     72.30 o 
  -6   6   2        0.63      -12.91     34.83 o 
  -4   6   2      477.85      358.34     75.46 o 
  -2   6   2     7708.86     7713.81    100.31 o 
   0   6   2       71.30       66.17     27.57 o 
   2   6   2        0.08       18.20     27.53 o 
   4   6   2      894.53      974.72     74.89 o 
   6   6   2        0.08      -29.12     50.92 o 
   8   6   2     2256.05     2526.35    140.02 o 
  10   6   2       26.31        4.03     58.75 o 
  12   6   2      188.66       75.31     69.77 o 
  14   6   2        0.78      -29.14     84.96 o 
 -15   7   2        5.47      -29.52     73.20 o 
 -13   7   2       39.90        0.51     65.18 o 
 -11   7   2     1662.56     1808.56     97.53 o 
  -9   7   2      941.06      925.14    265.87 o 
  -7   7   2       16.81        6.75     50.81 o 
  -5   7   2     4253.11     4117.04    116.60 o 
  -3   7   2      993.44     1151.04     58.38 o 
  -1   7   2     4069.53     3912.03     73.80 o 
   1   7   2      497.04      574.17     47.61 o 
   3   7   2     4875.30     4827.38    121.50 o 
   5   7   2       24.49      -12.36     61.86 o 
   7   7   2     4389.51      195.04    301.28 o 
   9   7   2       60.23       57.01     54.86 o 
  11   7   2      600.85      531.47    193.79 o 
  13   7   2       21.33       10.12     88.55 o 
 -14   8   2       27.46      -10.96     89.60 o 
 -12   8   2      827.50      502.48    269.51 o 
 -10   8   2      286.46      160.47     96.07 o 
  -8   8   2     1862.43     1871.67    371.91 o 
  -6   8   2      130.71      127.54     57.20 o 
  -4   8   2     4265.65     4158.36    102.35 o 
  -2   8   2      735.73      820.44     49.16 o 
   0   8   2     3645.63     3727.37     89.29 o 
   2   8   2     1663.00     1807.14    105.54 o 
   4   8   2     2413.97     2680.41     98.69 o 
   6   8   2      664.19      550.29    265.87 o 
   8   8   2      225.19       -8.75    155.57 o 
  10   8   2      612.48        6.66    177.10 o 
  12   8   2       30.40      -52.82    195.68 o 
 -13   9   2        5.17       17.17    147.24 o 
 -11   9   2       75.27        9.11    107.82 o 
  -9   9   2        3.85       -5.76     83.94 o 
  -7   9   2       33.95       34.83     55.01 o 
  -5   9   2        9.25        3.18     52.38 o 
  -3   9   2       52.83       16.11     48.23 o 
  -1   9   2      784.65      899.25     66.45 o 
   1   9   2      241.32      196.12     50.41 o 
   3   9   2     1795.04     2146.25    193.70 o 
   5   9   2      525.03      457.91    252.16 o 
   7   9   2      557.29      462.02    230.01 o 
   9   9   2       75.20      -24.00    182.01 o 
  11   9   2      211.03      -32.95    213.54 o 
 -12  10   2        5.25       40.30    217.21 o 
 -10  10   2      125.26       63.94    132.63 o 
  -8  10   2        7.06       21.94     65.73 o 
  -6  10   2      410.63      383.97     64.68 o 
  -4  10   2      187.47      152.21     59.75 o 
  -2  10   2       36.34       32.27     56.10 o 
   0  10   2      165.18      165.74     76.30 o 
   2  10   2        1.99       -7.20     64.64 o 
   4  10   2        0.03       23.61     78.54 o 
   6  10   2        9.79       23.78    144.74 o 
   8  10   2       98.57       37.29    159.44 o 
  10  10   2        4.92       53.33    179.76 o 
  -9  11   2      341.97      306.35    135.73 o 
  -7  11   2      144.33      201.67     94.04 o 
  -5  11   2       28.72       23.77     84.83 o 
  -3  11   2        1.34       22.21     85.44 o 
  -1  11   2      417.81      352.50     97.33 o 
   1  11   2       14.43       17.53     94.35 o 
   3  11   2      104.38       60.29     94.95 o 
   5  11   2       22.65       55.63     88.42 o 
   7  11   2      110.45      111.23    177.75 o 
  -6  12   2        1.38       36.67    140.08 o 
  -4  12   2      294.43      300.99    143.85 o 
  -2  12   2       48.16      131.46    105.97 o 
   0  12   2       85.29      126.01    107.22 o 
   2  12   2      244.54      264.12    114.68 o 
   4  12   2      186.31       20.21    116.29 o 
 -19   1   3       61.60       27.57     83.45 o 
 -17   1   3        0.98       29.54     67.78 o 
 -15   1   3     1121.70     1376.02    179.35 o 
 -13   1   3      287.62      260.22     60.76 o 
 -11   1   3      111.83       48.03     35.02 o 
  -9   1   3       97.82       90.33     22.69 o 
  -7   1   3     1506.88     1319.32     49.88 o 
  -5   1   3       63.37       46.07     20.95 o 
  -3   1   3    22584.94    22341.60    349.24 o 
  -1   1   3     1116.35     1194.29     97.93 o 
   1   1   3     3850.33     4010.33     82.34 o 
   3   1   3        7.14       21.44     16.16 o 
   5   1   3      264.04      338.25     45.69 o 
   7   1   3     4773.99     4765.54     90.24 o 
   9   1   3      878.67      886.98     48.35 o 
  11   1   3     1763.61     1828.97     67.30 o 
  13   1   3       57.16       89.75     65.79 o 
  15   1   3       16.07       -4.40     77.73 o 
  17   1   3       22.64       84.10     97.24 o 
 -18   2   3      329.97      272.94     82.11 o 
 -16   2   3      491.87      514.31    108.70 o 
 -14   2   3     1026.68     1104.61    161.79 o 
 -12   2   3     1822.64     1810.02     80.61 o 
 -10   2   3      216.13      195.44     42.58 o 
  -8   2   3      294.01      229.15     40.10 o 
  -6   2   3      170.43      196.22     24.90 o 
  -4   2   3    23382.03    22404.01    492.45 o 
  -2   2   3    15850.45    15525.79    449.54 o 
   0   2   3     1120.17     1046.47     45.03 o 
   6   2   3       10.80        1.53     25.97 o 
   8   2   3     5146.76     4688.07    164.95 o 
  10   2   3        6.03       35.66     52.97 o 
  12   2   3      384.00      372.12     67.56 o 
  14   2   3      306.13      302.05     77.13 o 
  16   2   3      103.10      106.23     88.13 o 
 -19   3   3      509.88      538.62    128.96 o 
 -17   3   3        3.20      -15.79     71.76 o 
 -15   3   3     1356.63     1448.05    214.48 o 
 -13   3   3      120.44       76.56     49.83 o 
 -11   3   3     1266.63     1351.51     64.21 o 
  -9   3   3       75.39       43.17     30.88 o 
  -7   3   3    24149.77    24682.04    234.71 o 
  -5   3   3     2314.77     2436.16     38.66 o 
  -3   3   3      178.37      150.72     24.23 o 
  -1   3   3     4006.46     3522.06     52.79 o 
   1   3   3     5781.08     5571.87     85.40 o 
   3   3   3    26035.23    26219.85    359.94 o 
   7   3   3     2330.83     2536.02    133.74 o 
   9   3   3      244.72      266.82     62.21 o 
  11   3   3     2242.49     2520.30    127.46 o 
  13   3   3      421.32      340.79     85.21 o 
  15   3   3      485.68      369.39    106.35 o 
 -18   4   3       33.37       -1.75     82.24 o 
 -16   4   3        5.42       26.19     68.46 o 
 -14   4   3      252.74      194.64     63.45 o 
 -12   4   3       58.16       25.83     47.98 o 
 -10   4   3      265.86      247.90     39.00 o 
  -8   4   3      805.38      749.68     61.62 o 
  -6   4   3     2452.23     2495.08     71.84 o 
  -4   4   3     1732.71     1464.02    194.52 o 
  -2   4   3     4278.71     3830.35    152.60 o 
   0   4   3     6572.92     6677.24    112.09 o 
   2   4   3      466.19      663.28     88.86 o 
   4   4   3    22750.04    22898.75    383.94 o 
   6   4   3       46.74       26.42     26.28 o 
   8   4   3     1004.97      896.22    245.51 o 
  10   4   3      226.30      142.73     68.22 o 
  12   4   3      550.53      449.79    145.00 o 
  14   4   3       62.64       37.93     75.23 o 
  16   4   3       23.66      -49.99     87.94 o 
 -17   5   3      349.19      267.93     84.24 o 
 -15   5   3      180.19       76.18     69.34 o 
 -13   5   3      245.30      246.34     58.83 o 
 -11   5   3      389.95      317.79     43.25 o 
  -9   5   3     2382.37     2365.71     73.27 o 
  -7   5   3       11.07       -0.43     28.92 o 
  -5   5   3      646.90      567.93     58.70 o 
  -3   5   3     1816.42     1799.77     69.77 o 
  -1   5   3     8141.51     7888.20    110.95 o 
   1   5   3     2450.96     2530.12     62.16 o 
   3   5   3     3773.23     4147.50    150.77 o 
   5   5   3     1210.28     1206.19     53.85 o 
   7   5   3      274.64      262.76     67.37 o 
  11   5   3      158.82      100.11     61.40 o 
  13   5   3      156.86       75.09     74.16 o 
  15   5   3        4.03       -9.74     92.98 o 
 -16   6   3      141.58      129.10     81.00 o 
 -14   6   3      679.93      601.04    135.31 o 
 -12   6   3      450.64      443.27    111.88 o 
 -10   6   3       12.95       -5.31     47.42 o 
  -8   6   3      352.96      303.70     52.58 o 
  -6   6   3     2344.86     2291.39     60.21 o 
  -4   6   3      487.33      346.47     74.87 o 
  -2   6   3    12930.52    12843.53    147.79 o 
   0   6   3     4397.49     4528.54    104.46 o 
   2   6   3     2752.28     2681.22     60.60 o 
   4   6   3      701.43      766.77    141.70 o 
   6   6   3     2277.43     1936.07    261.18 o 
  10   6   3     2051.83     1968.57    122.69 o 
  12   6   3      352.72      241.84    146.01 o 
  14   6   3       29.19      -31.82     90.22 o 
 -15   7   3      109.36       88.31     75.07 o 
 -13   7   3      950.14      650.10    213.31 o 
 -11   7   3     1223.62     1097.80    451.89 o 
  -9   7   3      244.39      225.47     60.88 o 
  -7   7   3        2.13      -28.92     48.35 o 
  -5   7   3      467.13      397.32    107.08 o 
  -3   7   3      728.18      747.61     50.35 o 
  -1   7   3     1261.53     1221.48     64.06 o 
   1   7   3     4776.41     4737.87    158.17 o 
   3   7   3        6.13       18.28     33.28 o 
   5   7   3       27.49       33.07     36.11 o 
   7   7   3     1594.11      -12.46    184.11 o 
   9   7   3     2048.59       97.64    158.87 o 
  11   7   3      665.23      595.74    224.16 o 
  13   7   3        5.75      -27.57     91.78 o 
 -14   8   3        7.59      -12.38     87.49 o 
 -12   8   3       42.07      -40.97     65.91 o 
 -10   8   3        2.66      -29.29     78.21 o 
  -8   8   3      187.30      149.37     61.27 o 
  -6   8   3      333.58      281.46     56.85 o 
  -4   8   3       19.78        6.61     43.63 o 
  -2   8   3      628.26      666.53     46.58 o 
   0   8   3     1426.88     1427.30     57.58 o 
   2   8   3      214.84      234.29     37.83 o 
   4   8   3      163.78      117.05    112.00 o 
   6   8   3      310.67      191.26    124.87 o 
   8   8   3        2.69       20.20    164.32 o 
  10   8   3        0.14      -10.19    182.01 o 
  12   8   3       92.78       36.03    206.05 o 
 -13   9   3      369.76      218.84    188.22 o 
 -11   9   3        1.43       -0.62    106.90 o 
  -9   9   3     1811.63     1844.75    272.49 o 
  -7   9   3     1191.00     1302.08    143.83 o 
  -5   9   3     1518.71     1725.79     82.22 o 
  -3   9   3      707.79      800.35     68.83 o 
  -1   9   3      881.08     1007.49     80.84 o 
   1   9   3     1107.25     1261.32    132.13 o 
   3   9   3      640.56      682.76    106.91 o 
   5   9   3      499.58      407.48    212.50 o 
   7   9   3      198.34      157.41    145.30 o 
   9   9   3      218.23      130.01    160.49 o 
  11   9   3        9.83       35.90    215.58 o 
 -12  10   3        3.80       -5.21    147.91 o 
 -10  10   3      288.75      260.84    103.19 o 
  -8  10   3      243.08      149.76     68.09 o 
  -6  10   3     1135.29     1181.11    170.92 o 
  -4  10   3       28.69       29.55     57.84 o 
  -2  10   3      411.90      368.79     68.04 o 
   0  10   3        2.84      -16.76     56.27 o 
   2  10   3     1884.44     2173.40    101.33 o 
   4  10   3      196.64      192.99     93.73 o 
   6  10   3     1463.71     1207.02    520.14 o 
   8  10   3        9.97      -14.26    165.17 o 
  -9  11   3      261.45      309.36     99.42 o 
  -7  11   3      150.19      164.64     75.28 o 
  -5  11   3      683.30      695.50     87.12 o 
  -3  11   3      499.01      414.07     78.65 o 
  -1  11   3        1.22       29.76     93.21 o 
   1  11   3      547.86      494.64    127.07 o 
   3  11   3      122.86       55.49     92.12 o 
   5  11   3      209.30      224.74    107.06 o 
   7  11   3        8.76      -12.60    115.94 o 
  -6  12   3       13.16       17.83    126.18 o 
  -4  12   3      642.23      634.08    150.98 o 
  -2  12   3      117.45       94.58    107.25 o 
   0  12   3       56.37      106.24    110.81 o 
   2  12   3       43.04       38.24    111.30 o 
   4  12   3       77.87       66.34    149.61 o 
 -20   0   4       80.23       67.09    196.09 o 
 -18   0   4      214.74      168.22    174.69 o 
 -16   0   4     1733.15     1919.78    256.16 o 
 -14   0   4      249.94      241.38     57.31 o 
 -12   0   4     6560.29     7183.02    184.93 o 
 -10   0   4     2373.90     2637.47    164.78 o 
  -8   0   4       34.53       61.75     28.48 o 
  -6   0   4     3661.29     4380.34     95.71 o 
  -4   0   4     7028.26     6793.39    100.14 o 
  -2   0   4    39755.23    39170.98   1236.19 o 
   0   0   4     4615.25     4878.96     78.78 o 
   2   0   4     2711.78     2441.97     63.56 o 
   4   0   4       74.13       38.65     25.59 o 
   6   0   4     4159.38     3922.35    218.38 o 
   8   0   4      933.21     1023.43    155.61 o 
  10   0   4     5436.03     5276.55    182.57 o 
  12   0   4       25.40        8.31     70.89 o 
  14   0   4      183.35      304.06     90.64 o 
  16   0   4       17.81       -9.45    112.75 o 
 -19   1   4      123.53       93.63     81.41 o 
 -17   1   4      305.34      307.82     69.12 o 
 -15   1   4       52.72       19.59     52.47 o 
 -13   1   4     2797.81     2702.46    206.04 o 
 -11   1   4      205.67      190.67     28.79 o 
  -9   1   4     4715.79     4477.80    167.91 o 
  -7   1   4       99.46      101.64     26.19 o 
  -5   1   4    19568.39    19821.21    210.49 o 
  -3   1   4     3171.66     2916.23     76.21 o 
  -1   1   4    47261.65    45239.61    657.41 o 
   1   1   4     2607.10     2724.93     59.34 o 
   3   1   4     1864.43     2064.33     80.57 o 
   5   1   4        3.50       -7.86     22.23 o 
   7   1   4     4842.88     5278.42    152.09 o 
   9   1   4      517.41      560.57     53.34 o 
  11   1   4      352.96      381.01     52.77 o 
  13   1   4      348.61      324.43     75.63 o 
  15   1   4        3.86      -55.45     83.12 o 
 -18   2   4       29.39       51.43     75.22 o 
 -16   2   4      440.02      360.23     88.00 o 
 -14   2   4      108.30       74.59     52.46 o 
 -12   2   4        0.88      -30.03     39.69 o 
 -10   2   4     1590.31     1654.65     57.11 o 
  -8   2   4      526.32      543.00     32.63 o 
  -6   2   4      201.72      223.50     20.75 o 
  -4   2   4     2947.94     2953.84     51.44 o 
  -2   2   4    23420.99    23028.89    275.64 o 
   0   2   4    10086.99     9926.38    188.33 o 
   2   2   4     4284.74     5133.07    258.67 o 
   4   2   4      167.18      105.50     38.23 o 
   6   2   4     1032.48     1025.26     52.68 o 
   8   2   4      941.93     1043.03     53.73 o 
  10   2   4     1706.44     1750.50     78.56 o 
  12   2   4       51.30       21.53     50.22 o 
  14   2   4      113.57       52.94     77.03 o 
  16   2   4       45.91       25.25     92.30 o 
 -19   3   4       40.24       36.53     84.53 o 
 -17   3   4      243.04      229.63     73.89 o 
 -15   3   4      488.17      491.51     92.76 o 
 -13   3   4     1200.43     1312.02    132.17 o 
 -11   3   4     1498.50     1629.42     61.46 o 
  -9   3   4      195.89      182.49     31.43 o 
  -7   3   4      616.76      545.78     27.32 o 
  -5   3   4      828.92      840.76     31.26 o 
  -3   3   4      234.96      143.24     30.93 o 
  -1   3   4      231.49      270.88     24.87 o 
   1   3   4     6836.54     6301.58    508.44 o 
   5   3   4      990.43     1146.74    301.18 o 
   7   3   4      248.97      215.67     58.13 o 
   9   3   4      351.01      293.65     86.60 o 
  13   3   4      887.36      557.66    284.19 o 
  15   3   4       26.78       -1.68     83.29 o 
 -18   4   4      197.72      160.16     82.82 o 
 -16   4   4      166.08      149.77     70.19 o 
 -14   4   4      106.34       69.12     56.55 o 
 -12   4   4     1266.58     1440.70     73.30 o 
 -10   4   4     2341.46     2304.02     66.27 o 
  -8   4   4      468.24      347.16     33.65 o 
  -6   4   4      131.19      151.69     21.11 o 
  -4   4   4     1235.80     1117.05     75.49 o 
  -2   4   4     2280.88     2014.47     43.53 o 
   0   4   4     7298.05     7284.35    121.89 o 
   2   4   4     2278.39     2432.32     57.39 o 
   4   4   4      330.69      325.24     74.65 o 
   8   4   4      229.84      193.28     82.81 o 
  10   4   4     1455.12     1203.45    673.54 o 
  12   4   4      840.58      679.51    201.64 o 
  14   4   4      448.96      360.79    115.89 o 
 -17   5   4      629.28      578.33    157.05 o 
 -15   5   4      526.48      464.37     93.32 o 
 -13   5   4     1795.51     2151.98    102.99 o 
 -11   5   4      156.71      108.22     40.76 o 
  -9   5   4     2768.04     2794.19     69.49 o 
  -7   5   4       26.09       11.60     23.22 o 
  -5   5   4     6358.76     6698.76    132.17 o 
  -3   5   4        2.61        8.12     22.31 o 
  -1   5   4     1529.62     1440.48     45.57 o 
   1   5   4      194.25      253.14     30.82 o 
   3   5   4     5574.47     5339.36    270.40 o 
   5   5   4      670.77      609.71    153.42 o 
   7   5   4      364.46      338.11    101.05 o 
   9   5   4       91.69       65.68     56.55 o 
  11   5   4     1265.13     1265.45    233.76 o 
  13   5   4      173.48      130.41     87.60 o 
  15   5   4       65.28       33.56    100.72 o 
 -16   6   4      141.98       87.99     77.89 o 
 -14   6   4       28.79       43.95     62.34 o 
 -12   6   4      152.45      110.97     54.80 o 
 -10   6   4      481.01      363.11     71.82 o 
  -8   6   4       11.33       -3.47     33.76 o 
  -6   6   4        0.04      -20.79     25.77 o 
  -4   6   4      422.07      436.54     84.70 o 
  -2   6   4      146.42      123.10     26.15 o 
   0   6   4      934.44     1051.59     47.67 o 
   2   6   4       71.83       75.08     31.55 o 
   4   6   4      260.49      251.72     67.55 o 
   6   6   4      314.72      243.67     75.34 o 
   8   6   4       25.52      -39.10     61.33 o 
  10   6   4      221.24      184.87     75.92 o 
  12   6   4      241.73      185.88     87.53 o 
  14   6   4      214.05      146.30     99.25 o 
 -15   7   4      337.92      248.36     79.03 o 
 -13   7   4       59.39       10.86     61.19 o 
 -11   7   4     1877.72     1609.46    961.93 o 
  -9   7   4       50.79       30.86     56.59 o 
  -7   7   4     1777.04     1818.46     82.28 o 
  -5   7   4       45.87       20.17     31.88 o 
  -3   7   4     4785.30     4517.31     78.07 o 
  -1   7   4       35.99       30.72     32.76 o 
   1   7   4     4653.91     4702.58     82.54 o 
   3   7   4       87.51       94.13     37.97 o 
   5   7   4     2427.32     2255.25    812.42 o 
   7   7   4      159.29      -20.13    145.43 o 
   9   7   4      188.21      151.46     85.43 o 
  11   7   4      462.39      289.11    120.10 o 
  13   7   4       96.47       65.26     97.40 o 
 -14   8   4      552.46      345.78    155.74 o 
 -12   8   4      400.94      255.91    147.07 o 
 -10   8   4      385.60      279.17     88.75 o 
  -8   8   4      228.37      140.88     52.94 o 
  -6   8   4     1104.04     1248.16     71.73 o 
  -4   8   4      694.39      821.45     60.80 o 
  -2   8   4      402.88      326.87     55.10 o 
   0   8   4      664.71      688.57     51.56 o 
   2   8   4       33.10       19.11     40.00 o 
   4   8   4     3154.32     3673.90    449.47 o 
   6   8   4      416.87      448.77     60.46 o 
   8   8   4     1386.10      558.19    607.89 o 
  10   8   4        2.15      -62.07    187.17 o 
  12   8   4      693.72       39.16    213.05 o 
 -13   9   4       38.24        0.17    118.80 o 
 -11   9   4      494.90      309.81    137.22 o 
  -9   9   4      710.05      737.85    133.18 o 
  -7   9   4      607.21      750.44     87.49 o 
  -5   9   4        1.01       30.76     51.43 o 
  -3   9   4     3188.08     3440.18    101.90 o 
  -1   9   4       11.38       40.83     45.00 o 
   1   9   4       15.72        5.69     46.36 o 
   3   9   4     1291.91     1433.88    288.50 o 
   5   9   4      713.03      816.05    190.74 o 
   7   9   4       10.10      -35.44    143.04 o 
   9   9   4       12.39        1.02    163.60 o 
 -12  10   4       32.60       17.69    123.22 o 
 -10  10   4       20.87       18.83     81.34 o 
  -8  10   4       34.69       21.55     64.51 o 
  -6  10   4       77.98      127.13     65.80 o 
  -4  10   4       22.98       14.74     64.06 o 
  -2  10   4      303.46      333.83     66.95 o 
   0  10   4      294.21      281.59     64.31 o 
   2  10   4       18.79       13.17     68.06 o 
   4  10   4      134.98      147.77     91.94 o 
   6  10   4       20.49       15.04    103.04 o 
   8  10   4       87.08       11.80    107.53 o 
  -9  11   4      277.96      252.95     91.63 o 
  -7  11   4     1031.22     1096.65     99.52 o 
  -5  11   4      308.25      301.39     85.02 o 
  -3  11   4      607.47      680.85    105.49 o 
  -1  11   4      514.43      508.89     92.26 o 
   1  11   4      767.61      806.83    206.93 o 
   3  11   4      402.89      409.37     97.65 o 
   5  11   4       52.28       44.39    106.73 o 
  -6  12   4        3.36       26.11     89.46 o 
  -4  12   4       77.56      112.69     88.23 o 
  -2  12   4      159.34      191.54    111.27 o 
   0  12   4      137.77       90.15    111.24 o 
   2  12   4      118.28       50.24    113.59 o 
 -19   1   5       68.50       50.50     77.01 o 
 -17   1   5      486.28      453.24    101.75 o 
 -15   1   5      355.44      234.37     70.66 o 
 -13   1   5     2410.11     2391.53    130.62 o 
 -11   1   5     2017.71     1714.02     76.12 o 
  -9   1   5     2397.83     2399.62     61.33 o 
  -7   1   5     1313.22     1281.98     54.60 o 
  -5   1   5     1408.82     1385.87     25.75 o 
  -3   1   5    13628.55    13754.12    177.10 o 
  -1   1   5      336.92      372.67     19.74 o 
   1   1   5     2805.41     2057.43    168.80 o 
   3   1   5      901.19      893.47     30.64 o 
   5   1   5     8403.73     9058.30    199.77 o 
   7   1   5       41.02       58.10     31.96 o 
   9   1   5     1363.32     1351.03    221.93 o 
  11   1   5       71.81      104.99     43.31 o 
  13   1   5      280.00      319.49     65.46 o 
  15   1   5      468.13      480.60     91.32 o 
 -20   2   5       76.80       17.03     87.84 o 
 -18   2   5      527.43      588.04    133.41 o 
 -16   2   5        9.23      -24.79     57.39 o 
 -14   2   5     1572.64     1610.40    104.19 o 
 -12   2   5      106.25       97.05     42.08 o 
 -10   2   5    12091.44    12021.09    417.85 o 
  -8   2   5     6880.34     6916.21    189.07 o 
  -6   2   5     7881.95     7521.97     97.09 o 
  -4   2   5     8868.37     7824.23   1042.14 o 
  -2   2   5    27361.04    25518.53    332.18 o 
   0   2   5    10054.54     9497.95    160.87 o 
   2   2   5    11870.36    12194.81    177.39 o 
   4   2   5     6665.06     7106.44    288.39 o 
   6   2   5     4753.96     5069.93    157.52 o 
   8   2   5     2433.43     2563.36    117.72 o 
  10   2   5     1182.97     1300.42    223.81 o 
  12   2   5     1136.39     1239.07    155.74 o 
  14   2   5      475.11      396.07    117.93 o 
 -19   3   5       76.52       45.74     81.07 o 
 -17   3   5      751.85      767.78    158.48 o 
 -15   3   5       47.91       41.20     58.65 o 
 -13   3   5      670.92      718.70     82.62 o 
 -11   3   5     1777.17     1759.42     62.55 o 
  -9   3   5     2487.24     2381.41     70.20 o 
  -7   3   5     6679.24     6752.20     78.66 o 
  -5   3   5      199.69      185.18     24.29 o 
  -3   3   5     1245.17     1185.75     35.30 o 
  -1   3   5     3257.87     3220.16     95.83 o 
   1   3   5     5906.77     5717.04     75.22 o 
   3   3   5        2.40       11.78     21.70 o 
   7   3   5      177.19      159.52     39.16 o 
   9   3   5      349.51      333.88     82.32 o 
  11   3   5      470.40      351.98    114.81 o 
  13   3   5     1209.09     1078.85    388.16 o 
  15   3   5       26.48       10.15     93.58 o 
 -18   4   5      165.82      140.34     79.47 o 
 -16   4   5      172.60      179.26     69.72 o 
 -14   4   5      708.53      809.21     95.63 o 
 -12   4   5     1007.66     1012.44    104.25 o 
 -10   4   5     2764.99     2891.63     82.05 o 
  -8   4   5     2670.84     2477.32     82.05 o 
  -6   4   5      473.72      483.36     40.21 o 
  -4   4   5      878.04      790.72     82.16 o 
  -2   4   5       16.87       22.01     19.05 o 
   0   4   5    26858.87    22503.78   5612.33 o 
   2   4   5     3530.46     3472.10    116.64 o 
   4   4   5      780.11      795.79     39.94 o 
   6   4   5       89.32       87.84     35.40 o 
   8   4   5      269.39      178.09     72.16 o 
  10   4   5      736.38      616.29    180.89 o 
  12   4   5       80.99       62.16     74.25 o 
  14   4   5       14.95       35.28     95.15 o 
 -17   5   5       11.47       -9.63     75.78 o 
 -15   5   5     1509.12     1486.32    267.53 o 
 -13   5   5      341.36      273.49     67.08 o 
 -11   5   5     2458.03     2484.66     97.64 o 
  -9   5   5     4466.59     4621.49    100.83 o 
  -7   5   5     1311.38     1307.04     37.57 o 
  -5   5   5       91.44       94.27     26.15 o 
  -3   5   5       16.39       34.54     25.90 o 
  -1   5   5     3682.05     3552.83     68.47 o 
   1   5   5      347.94      348.32     55.92 o 
   3   5   5     7767.14     8193.43    164.59 o 
   7   5   5       60.40       69.01     54.49 o 
   9   5   5      345.01      226.19    104.58 o 
  11   5   5      608.68      489.10    218.94 o 
  13   5   5       51.27       31.51     90.72 o 
 -18   6   5       25.79       44.94     87.47 o 
 -16   6   5      294.09      210.19     79.47 o 
 -14   6   5      537.87      470.62     89.57 o 
 -12   6   5     1777.16     1828.21     90.63 o 
 -10   6   5     1133.22     1182.47     58.09 o 
  -8   6   5     2333.48     2273.23     53.61 o 
  -6   6   5        5.67       20.76     27.32 o 
  -4   6   5     1578.57     1303.31    132.80 o 
  -2   6   5      974.43     1099.96     47.32 o 
   0   6   5     3893.76     3939.62     72.62 o 
   2   6   5     1536.12     1610.58     80.46 o 
   4   6   5      241.76      217.25     64.96 o 
   6   6   5      175.83      172.99     60.66 o 
   8   6   5     1497.95     1398.26    358.58 o 
  10   6   5      560.67      418.83    193.67 o 
  12   6   5        8.55      -31.71     86.67 o 
 -17   7   5        7.00      -21.18     86.87 o 
 -15   7   5      548.65      400.82    129.40 o 
 -13   7   5      663.39      616.58    168.05 o 
 -11   7   5      431.36      312.91     91.43 o 
  -9   7   5      201.67      165.67     57.96 o 
  -7   7   5       65.43        0.62     44.70 o 
  -5   7   5       58.18       44.36     32.97 o 
  -3   7   5      362.82      374.94     44.72 o 
  -1   7   5     1329.14     1304.32     57.71 o 
   1   7   5      266.51      182.56     44.73 o 
   3   7   5     1427.93     1390.87    234.27 o 
   5   7   5      132.61      123.69     71.65 o 
   7   7   5      831.79      198.89    213.65 o 
   9   7   5      157.69      129.14     88.26 o 
  11   7   5      125.80       39.69     87.92 o 
 -16   8   5       10.81      -35.92     83.14 o 
 -14   8   5       14.06      -38.14     85.73 o 
 -12   8   5        2.31        5.29     98.72 o 
 -10   8   5       71.35       73.25     57.84 o 
  -8   8   5     1064.16     1191.39     76.80 o 
  -6   8   5       21.27       35.67     48.10 o 
  -4   8   5        7.49       18.52     37.00 o 
  -2   8   5      109.55      106.63     39.83 o 
   0   8   5       26.92       25.40     44.72 o 
   2   8   5        8.60      -36.64     45.40 o 
   4   8   5      375.77      394.54     60.32 o 
   6   8   5       94.91      143.85     87.54 o 
   8   8   5        0.78       41.97     90.71 o 
  10   8   5      101.59       32.08    197.00 o 
 -13   9   5      106.72       49.25    121.08 o 
 -11   9   5       19.06       16.61     76.31 o 
  -9   9   5      120.49       96.52     60.36 o 
  -7   9   5      271.72      269.23     58.91 o 
  -5   9   5     2156.21     2446.45     88.86 o 
  -3   9   5      158.86      126.10     58.78 o 
  -1   9   5       81.03       66.88     46.23 o 
   1   9   5       92.78      114.57     51.60 o 
   3   9   5     1713.90     1936.39    238.55 o 
   5   9   5      219.81      204.12     51.72 o 
   7   9   5      555.48      620.47     91.59 o 
   9   9   5      181.24      232.98     66.00 o 
 -12  10   5      195.45      104.96    111.52 o 
 -10  10   5       63.98       23.57     81.91 o 
  -8  10   5     1259.05     1542.60    136.29 o 
  -6  10   5       69.14       85.30     73.41 o 
  -4  10   5      645.19      635.09    113.46 o 
  -2  10   5      355.46      270.95     67.19 o 
   0  10   5      579.61      709.02     76.26 o 
   2  10   5      134.33      166.75     57.34 o 
   4  10   5      298.87      281.54     98.41 o 
   6  10   5      211.87      162.19    104.54 o 
   8  10   5       39.88      103.53    114.89 o 
  -9  11   5       43.59       20.00    100.35 o 
  -7  11   5      646.70      710.90     94.68 o 
  -5  11   5      296.51      352.99     84.26 o 
  -3  11   5      305.76      277.07     76.87 o 
  -1  11   5      456.00      559.44     86.82 o 
   1  11   5        2.75        0.51     97.78 o 
   3  11   5      295.20      352.22    141.72 o 
   5  11   5       11.12       57.51    110.53 o 
  -6  12   5       32.81       26.53    105.91 o 
  -4  12   5        0.00       31.08     90.45 o 
  -2  12   5      116.69      108.20     84.31 o 
   0  12   5        0.02      -15.14    114.01 o 
 -20   0   6        5.95       14.25    180.80 o 
 -18   0   6      258.94      220.78    265.81 o 
 -16   0   6     3207.77     3453.25    148.63 o 
 -14   0   6     3211.58     3356.45    147.60 o 
 -12   0   6     3690.37     3426.21    104.15 o 
 -10   0   6      802.98      856.46     48.54 o 
  -8   0   6     7747.69     6690.18    160.98 o 
  -6   0   6    24911.27    24199.98    344.91 o 
  -4   0   6    61672.97    53720.78   3644.24 o 
  -2   0   6     4494.41     4573.66    129.31 o 
   0   0   6     4750.45     4546.38    120.73 o 
   2   0   6      347.57      325.42     45.84 o 
   4   0   6    12280.29    11770.88    183.50 o 
   6   0   6     1858.30     2096.92    168.63 o 
   8   0   6     8256.33     8328.63    266.34 o 
  10   0   6      646.50      558.55    120.61 o 
  12   0   6     1691.81     2135.12    120.28 o 
  14   0   6       44.85        8.88     73.55 o 
 -19   1   6      141.49      152.26     76.86 o 
 -17   1   6       21.55       15.82     60.34 o 
 -15   1   6     2591.03     2835.84    118.75 o 
 -13   1   6       14.19        3.57     48.83 o 
 -11   1   6     4128.60     3900.79     83.41 o 
  -9   1   6      129.15      117.34     22.94 o 
  -7   1   6    11390.25    11230.57    131.18 o 
  -5   1   6     4472.51     4216.74     77.48 o 
  -3   1   6     5949.21     5662.43     84.79 o 
  -1   1   6       64.93       89.07     15.14 o 
   1   1   6     3192.94     3136.65     45.24 o 
   3   1   6      157.88      114.01     26.41 o 
   5   1   6        3.04       -7.20     24.37 o 
   7   1   6     4160.61     4145.88    108.57 o 
   9   1   6      350.84      364.71     46.06 o 
  11   1   6      380.83      363.41     45.99 o 
  13   1   6      285.95      163.12     57.09 o 
  15   1   6       73.30       43.01     79.15 o 
 -20   2   6       69.62       44.28     85.42 o 
 -18   2   6       43.81       24.53     68.93 o 
 -16   2   6      153.87       98.13     56.61 o 
 -14   2   6     1105.68     1246.59     75.88 o 
 -12   2   6      358.35      337.02     64.28 o 
 -10   2   6      577.44      517.17     44.03 o 
  -8   2   6     2485.24     2476.30     55.16 o 
  -6   2   6      805.92      775.21     27.26 o 
  -4   2   6     1229.75     1084.48     39.48 o 
  -2   2   6       98.23      108.86     15.23 o 
   0   2   6      860.68      954.55     35.25 o 
   2   2   6    17808.85    19665.73    450.62 o 
   4   2   6       85.57      107.69     24.88 o 
   6   2   6     1691.02     1835.20     66.44 o 
   8   2   6      132.68       88.49     38.33 o 
  10   2   6        6.79        6.92     42.98 o 
  12   2   6      202.37      139.42     62.43 o 
  14   2   6      198.77      195.31     76.89 o 
 -19   3   6      241.57      281.08     86.50 o 
 -17   3   6      105.81      125.16     67.74 o 
 -15   3   6      276.18      256.77     60.82 o 
 -13   3   6     1614.94     1705.76     80.20 o 
 -11   3   6     3075.60     3005.38    140.31 o 
  -9   3   6     8471.52     8379.32    120.94 o 
  -7   3   6     7261.44     7346.77    106.40 o 
  -5   3   6     7205.78     6889.27    105.83 o 
  -3   3   6       39.07       13.96     18.99 o 
  -1   3   6       14.53       24.72     18.74 o 
   1   3   6      433.65      388.63     87.55 o 
   3   3   6      452.83      422.55     68.67 o 
   5   3   6     4693.55     4968.51    168.83 o 
   7   3   6       23.01        7.55     35.05 o 
   9   3   6      658.70      624.13    120.27 o 
  11   3   6      219.87      214.99     64.51 o 
  13   3   6      844.50      964.04    126.86 o 
 -18   4   6      492.80      488.92    121.55 o 
 -16   4   6      241.77      204.12     69.03 o 
 -14   4   6       36.72       50.71     52.12 o 
 -12   4   6     1361.99     1494.74     76.83 o 
 -10   4   6     6294.80     6268.39    133.02 o 
  -8   4   6    15757.17    15784.56    257.14 o 
  -6   4   6     7524.64     7248.58    129.80 o 
  -4   4   6     2429.50     2298.46     58.44 o 
  -2   4   6      668.52      809.57     65.23 o 
   0   4   6    16439.77    15510.17    282.24 o 
   2   4   6    12920.15    12460.88    486.72 o 
   4   4   6     3958.02     3910.62    343.99 o 
   6   4   6       13.52       30.53     34.06 o 
   8   4   6      210.48      212.04     51.75 o 
  10   4   6     1209.45     1272.81     81.33 o 
  12   4   6      565.34      428.85    138.41 o 
  14   4   6       40.13       47.32     79.61 o 
 -19   5   6       60.90       89.15     89.73 o 
 -17   5   6       67.89       19.66     76.47 o 
 -15   5   6      190.93      187.62     69.22 o 
 -13   5   6      167.69      161.46     53.99 o 
 -11   5   6     1757.19     2050.34     80.50 o 
  -9   5   6       10.83       -9.88     34.35 o 
  -7   5   6     2112.74     1933.39     65.57 o 
  -5   5   6      120.61      111.39     26.70 o 
  -3   5   6      279.70      272.54     30.55 o 
  -1   5   6      560.83      491.41     98.00 o 
   1   5   6       28.02       25.23     46.55 o 
   3   5   6      734.52      705.54     38.61 o 
   5   5   6       11.47      -23.90     42.88 o 
   7   5   6      144.80      117.69     53.04 o 
   9   5   6       45.04       42.33     58.08 o 
  11   5   6      160.52      164.31     72.04 o 
  13   5   6        2.22       -6.41     76.02 o 
 -18   6   6       78.52       38.92     86.88 o 
 -16   6   6       17.57      -16.38     74.07 o 
 -14   6   6      177.88      130.45     61.82 o 
 -12   6   6      146.89      119.91     55.09 o 
 -10   6   6      956.11      950.83     65.73 o 
  -8   6   6     1151.23     1124.26     39.63 o 
  -6   6   6      953.39      934.19    135.04 o 
  -4   6   6       27.22       18.88     28.97 o 
  -2   6   6      322.83      308.78     42.84 o 
   0   6   6      350.83      359.81     76.77 o 
   2   6   6     2151.68     1997.78    397.28 o 
   4   6   6      143.34      160.55     67.40 o 
   6   6   6     2723.81     2791.94    168.23 o 
   8   6   6      102.55      138.84     68.02 o 
  10   6   6      158.15       99.52     67.30 o 
  12   6   6        1.27       -8.03     73.39 o 
 -17   7   6      186.99      156.69     90.56 o 
 -15   7   6       83.75       59.50     69.80 o 
 -13   7   6      882.11      803.52    177.39 o 
 -11   7   6       10.69      -25.48     50.93 o 
  -9   7   6     1269.44     1235.40    195.26 o 
  -7   7   6        7.66        4.98     46.71 o 
  -5   7   6     2344.45     2391.86     62.43 o 
  -3   7   6      490.94      514.98     43.77 o 
  -1   7   6     1543.48     1525.34    117.15 o 
   1   7   6      147.20      152.11     46.50 o 
   3   7   6       62.97       56.56     66.61 o 
   5   7   6     2595.35     2537.38    511.11 o 
   7   7   6       84.12       84.70     82.27 o 
   9   7   6      122.57       75.82     72.49 o 
  11   7   6       66.92       74.12     75.80 o 
 -16   8   6      112.79      112.28     83.70 o 
 -14   8   6      307.76      207.61    132.28 o 
 -12   8   6      961.52      610.87    208.43 o 
 -10   8   6      516.21      414.04    110.61 o 
  -8   8   6      202.50      160.26     58.64 o 
  -6   8   6     3801.64     3715.32    315.74 o 
  -4   8   6      814.92      796.79     98.07 o 
  -2   8   6     4800.08     5116.00    114.86 o 
   0   8   6      673.15      711.44    146.36 o 
   2   8   6      561.72      594.39     92.35 o 
   4   8   6      252.38      341.61     59.46 o 
   6   8   6      656.47      862.37    200.03 o 
   8   8   6       16.70       29.47     93.51 o 
  10   8   6        8.47        6.53    112.08 o 
 -13   9   6      288.10      107.77    119.72 o 
 -11   9   6       16.00       10.52     76.02 o 
  -9   9   6      329.40      298.00     74.07 o 
  -7   9   6       63.28       29.95     56.90 o 
  -5   9   6       67.83       75.88     60.88 o 
  -3   9   6      150.44       56.82     58.26 o 
  -1   9   6       16.78      -26.32     46.80 o 
   1   9   6        3.61       17.39     57.62 o 
   3   9   6       56.89       69.12     55.49 o 
   5   9   6        9.76       20.20     58.80 o 
   7   9   6        3.06       19.24     63.96 o 
   9   9   6      311.46      275.24    117.15 o 
 -12  10   6       41.19      -17.03     96.36 o 
 -10  10   6        0.45       36.29     82.94 o 
  -8  10   6       74.66       62.96     86.08 o 
  -6  10   6       31.82      -30.32     69.57 o 
  -4  10   6      165.09      158.16     69.58 o 
  -2  10   6       12.45        8.20     64.59 o 
   0  10   6      153.62      142.15     60.37 o 
   2  10   6       11.69       28.35     61.35 o 
   4  10   6        0.26       11.43     54.97 o 
   6  10   6        3.85       27.87    105.01 o 
  -9  11   6        2.01      -26.61     92.54 o 
  -7  11   6       84.61      149.02     96.17 o 
  -5  11   6        1.16       40.19     78.36 o 
  -3  11   6       87.20      109.88     76.71 o 
  -1  11   6       38.19       35.99     73.67 o 
   1  11   6       11.42       48.73     73.19 o 
   3  11   6      284.69      246.75    122.99 o 
   5  11   6        2.81       37.81    120.08 o 
  -4  12   6        8.72       29.45     87.79 o 
  -2  12   6      459.97      590.49     95.26 o 
   0  12   6       96.12      158.99    141.11 o 
 -19   1   7      343.98      332.82     93.50 o 
 -17   1   7      448.09      358.92     89.88 o 
 -15   1   7      181.09      107.04     49.68 o 
 -13   1   7     2188.96     2283.86     99.06 o 
 -11   1   7      164.67      101.69     35.52 o 
  -9   1   7     5362.22     5076.15    147.68 o 
  -7   1   7      941.12     1006.57     28.52 o 
  -5   1   7    22844.79    22610.03    578.46 o 
  -3   1   7    12166.66    12494.94    155.33 o 
  -1   1   7     4207.93     4143.44     92.79 o 
   1   1   7     1836.86     1819.17     38.51 o 
   3   1   7     1467.51     1556.50     58.83 o 
   5   1   7      945.77      953.86     41.95 o 
   7   1   7     1046.10     1111.50     49.97 o 
   9   1   7      440.27      294.06     54.44 o 
  11   1   7      101.34       92.21     46.19 o 
  13   1   7        6.76       -3.81     59.86 o 
 -20   2   7      634.15      633.52    156.56 o 
 -18   2   7      409.95      274.54     82.82 o 
 -16   2   7     2468.86     2571.49    114.05 o 
 -14   2   7     2368.11     2275.50    104.85 o 
 -12   2   7     4863.43     4704.95    183.52 o 
 -10   2   7     1905.52     1992.79     62.41 o 
  -8   2   7    23141.80    23408.93    331.16 o 
  -6   2   7    11783.58    11389.35    136.86 o 
  -4   2   7    14132.29    13479.24    170.33 o 
  -2   2   7    23172.37    19900.47   1098.69 o 
   0   2   7      465.36      628.79     26.19 o 
   2   2   7       67.40       27.16     20.87 o 
   4   2   7     1568.43     1653.88     72.51 o 
   6   2   7     2570.35     2551.86     95.41 o 
   8   2   7       83.88       53.35     37.42 o 
  10   2   7      455.38      393.06     82.34 o 
  12   2   7       70.20       25.38     66.94 o 
  14   2   7      606.15      468.49    157.13 o 
 -19   3   7       84.65       45.14     77.05 o 
 -17   3   7      362.04      270.46     83.41 o 
 -15   3   7      374.79      311.51     90.35 o 
 -13   3   7       66.99       67.42     46.42 o 
 -11   3   7      924.23      982.99    107.33 o 
  -9   3   7     6867.95     7110.98    147.37 o 
  -7   3   7     2568.20     2549.81     73.37 o 
  -5   3   7     3361.52     2855.68    348.59 o 
  -3   3   7      264.04      258.03     43.86 o 
  -1   3   7    10279.35     8953.29    386.16 o 
   1   3   7      704.97      789.82     45.42 o 
   3   3   7     3492.05     3530.18    154.77 o 
   5   3   7       42.32       27.58     33.09 o 
   7   3   7     1763.44     1838.14     75.11 o 
   9   3   7        4.21      -51.63     52.74 o 
  11   3   7      135.07       93.36     66.79 o 
  13   3   7      234.80      195.17     81.51 o 
 -18   4   7      162.16      128.05     77.42 o 
 -16   4   7        1.09      -54.47     64.38 o 
 -14   4   7     2613.02     2746.34    110.56 o 
 -12   4   7      800.40      796.25     98.77 o 
 -10   4   7       15.82        0.85     33.81 o 
  -8   4   7       15.22        7.17     22.72 o 
  -6   4   7       45.12       62.34     20.65 o 
  -4   4   7      261.21      281.36     61.77 o 
  -2   4   7        1.69       24.58     33.73 o 
   0   4   7      534.80      418.63     75.43 o 
   2   4   7      465.32      507.06     36.35 o 
   4   4   7     1592.27     1491.89    188.36 o 
   6   4   7     1922.32     1838.20     67.04 o 
   8   4   7     1069.68      970.67    149.17 o 
  10   4   7       67.44       49.05     64.49 o 
  12   4   7        5.38      -27.66     71.74 o 
 -19   5   7       12.04       40.38     88.23 o 
 -17   5   7       24.24       21.91     75.21 o 
 -15   5   7       99.06       48.41     64.71 o 
 -13   5   7      180.89       86.74     53.20 o 
 -11   5   7     1618.60     1660.28     62.45 o 
  -9   5   7       96.22       83.88     28.44 o 
  -7   5   7     8081.68     8068.74    165.19 o 
  -5   5   7       79.16       44.33     26.26 o 
  -3   5   7     5977.50     6041.54     90.29 o 
  -1   5   7     1362.65     1221.29    383.24 o 
   1   5   7     4275.29     4039.39    127.57 o 
   3   5   7       19.32       38.73     34.16 o 
   5   5   7       14.02       -2.88     46.12 o 
   7   5   7      771.28      626.57    154.83 o 
   9   5   7      734.80      647.20    180.49 o 
  11   5   7       15.94      -14.09     69.55 o 
  13   5   7        0.38      -16.04     79.92 o 
 -18   6   7       88.19       56.58     88.22 o 
 -16   6   7      292.89      216.06     77.14 o 
 -14   6   7      449.13      362.13     97.80 o 
 -12   6   7      128.35      133.75     51.72 o 
 -10   6   7     1919.09     1996.19     69.32 o 
  -8   6   7      648.96      699.23     37.92 o 
  -6   6   7     3313.73     3313.56     84.05 o 
  -4   6   7     6653.05     6596.05    103.13 o 
  -2   6   7     2425.80     2390.02    425.36 o 
   0   6   7     2992.00     2783.47    514.01 o 
   2   6   7     1485.76     1531.61    331.42 o 
   4   6   7     1383.11     1328.12    304.18 o 
   6   6   7      450.24      510.33     72.01 o 
   8   6   7     1025.13     1125.02    204.00 o 
  10   6   7       80.48       14.75     67.46 o 
  12   6   7      119.77       56.23     80.53 o 
 -17   7   7       18.06      -38.91     83.78 o 
 -15   7   7      134.68      103.50     70.61 o 
 -13   7   7      269.86      216.19     80.24 o 
 -11   7   7      216.37      187.84     54.93 o 
  -9   7   7     1063.44      973.39    153.49 o 
  -7   7   7      286.06      253.35     54.89 o 
  -5   7   7      673.79      690.60     44.74 o 
  -3   7   7       73.51       56.14     43.22 o 
  -1   7   7      767.90      812.93    173.16 o 
   1   7   7        4.85       11.05     48.45 o 
   3   7   7      478.15      364.06     81.35 o 
   5   7   7      106.44      122.41     78.91 o 
   7   7   7       37.66       69.13     86.54 o 
   9   7   7       60.24        6.42     75.03 o 
  11   7   7      220.37      243.71     96.38 o 
 -16   8   7       14.96      -13.66     80.30 o 
 -14   8   7      148.18       94.00     85.78 o 
 -12   8   7      381.66      254.42     98.71 o 
 -10   8   7      349.01      268.97     67.32 o 
  -8   8   7       77.59       25.63     53.56 o 
  -6   8   7      420.80      442.94     74.79 o 
  -4   8   7       19.19       10.21     43.41 o 
  -2   8   7       20.57        0.52     47.64 o 
   0   8   7       84.61       67.08     54.39 o 
   2   8   7       70.11       67.47     56.15 o 
   4   8   7      155.00      142.26     61.11 o 
   6   8   7        0.71      -22.31     87.17 o 
   8   8   7       46.96       15.43     98.66 o 
  10   8   7        3.86       62.59    112.05 o 
 -13   9   7       36.91      -12.92    104.81 o 
 -11   9   7       29.90        7.77     81.58 o 
  -9   9   7       53.11       36.00     74.41 o 
  -7   9   7      311.15      175.69     69.18 o 
  -5   9   7        2.36       11.11     61.92 o 
  -3   9   7      416.11      528.42     86.17 o 
  -1   9   7       98.74       78.63     61.16 o 
   1   9   7      629.09      654.77    148.17 o 
   3   9   7       76.83       28.13     61.24 o 
   5   9   7      663.12      800.52    140.01 o 
   7   9   7       49.34       39.69     72.95 o 
 -12  10   7       63.87       57.42    101.74 o 
 -10  10   7      766.62      876.86    128.84 o 
  -8  10   7      450.63      527.67    112.39 o 
  -6  10   7     1817.20     2137.70    147.01 o 
  -4  10   7      619.59      584.82     81.63 o 
  -2  10   7       35.96       25.50     68.19 o 
   0  10   7     1291.90     1342.07    261.22 o 
   2  10   7      237.77      319.42     73.47 o 
   4  10   7      185.88      143.07     66.29 o 
   6  10   7       10.50       42.03     66.60 o 
  -9  11   7       26.90       45.83    101.03 o 
  -7  11   7      761.46      819.02    114.29 o 
  -5  11   7       74.30       68.37     81.28 o 
  -3  11   7      216.95      278.90     82.03 o 
  -1  11   7       17.38       44.00     83.40 o 
   1  11   7      211.90      221.49     81.70 o 
   3  11   7        0.35       27.05     63.32 o 
 -20   0   8      209.34       69.27    178.48 o 
 -18   0   8       72.18        0.51    139.75 o 
 -16   0   8      652.72      807.46     81.53 o 
 -14   0   8     9057.88     9958.64    633.62 o 
 -12   0   8     5819.37     6255.15    479.51 o 
 -10   0   8     3746.17     3648.02    149.75 o 
  -8   0   8     1629.68     1576.13     80.80 o 
  -6   0   8    76281.66    75595.09    707.84 o 
  -4   0   8    17774.97    18629.90    667.89 o 
  -2   0   8    23260.89    21696.80    274.78 o 
   0   0   8     2792.35     2957.53     65.57 o 
   2   0   8      100.76       93.43     34.57 o 
   4   0   8     5312.03     5398.64    248.98 o 
   6   0   8     1047.70     1113.21     70.32 o 
   8   0   8      321.67      226.47     80.92 o 
  10   0   8      357.97      272.59     80.41 o 
  12   0   8        1.49      -17.86     73.87 o 
 -19   1   8      742.95      687.25    141.30 o 
 -17   1   8      621.25      437.31    117.91 o 
 -15   1   8     1551.55     1652.16     89.75 o 
 -13   1   8     1258.25     1271.24    159.84 o 
 -11   1   8       61.69       37.93     34.96 o 
  -9   1   8      187.35      167.18     21.97 o 
  -7   1   8     2089.12     2053.66     40.06 o 
  -5   1   8      774.79      777.46     30.84 o 
  -3   1   8     9840.11     9661.95    129.57 o 
  -1   1   8     2321.82     2377.81     43.14 o 
   1   1   8    11384.64    11198.28    157.04 o 
   3   1   8      302.70      270.71     50.13 o 
   5   1   8      756.98      713.51     98.42 o 
   7   1   8        1.48       -7.97     34.65 o 
   9   1   8     3558.72     3971.58    291.36 o 
  11   1   8      258.06      156.65     51.62 o 
  13   1   8       26.28       15.06     77.08 o 
 -20   2   8        8.48      -13.04     78.77 o 
 -18   2   8       44.67        9.95     64.03 o 
 -16   2   8      402.41      370.65     99.81 o 
 -14   2   8      986.11      842.84    159.56 o 
 -12   2   8      791.93      720.32     92.27 o 
 -10   2   8      228.66      196.20     36.43 o 
  -8   2   8     1992.54     2076.84     48.16 o 
  -6   2   8        0.93       11.12     23.29 o 
  -4   2   8      103.77       78.22     15.10 o 
  -2   2   8     5676.69     5613.16     72.70 o 
   0   2   8      497.65      585.24     27.43 o 
   2   2   8       48.45       91.14     25.11 o 
   4   2   8      211.53      166.67     38.02 o 
   6   2   8       16.43      -26.41     34.32 o 
   8   2   8     1008.94      897.13    182.14 o 
  10   2   8      162.26       84.38     52.96 o 
  12   2   8       57.75        4.88     75.45 o 
 -19   3   8       17.13      -29.44     73.20 o 
 -17   3   8        9.97       28.82     63.93 o 
 -15   3   8        2.18        0.70     53.54 o 
 -13   3   8       45.09       24.72     44.26 o 
 -11   3   8     2571.74     2428.76    116.11 o 
  -9   3   8     2358.28     2209.31     51.89 o 
  -7   3   8      837.04      750.56     62.75 o 
  -5   3   8     2504.64     2039.23    261.28 o 
  -3   3   8      897.70      850.33     69.84 o 
  -1   3   8     8608.54     7685.60    176.79 o 
   1   3   8     4538.43     4778.53    117.68 o 
   3   3   8      802.38      853.77     75.29 o 
   5   3   8      296.28      205.60     51.23 o 
   7   3   8      183.75      152.29     44.93 o 
   9   3   8        7.28      -23.86     60.27 o 
  11   3   8      327.48      215.69     75.23 o 
  13   3   8       54.99      100.39     82.06 o 
 -18   4   8      330.14      310.95     94.15 o 
 -16   4   8      201.73      118.70     65.27 o 
 -14   4   8     1590.46     1780.86     87.50 o 
 -12   4   8      742.31      617.55     72.73 o 
 -10   4   8     4136.68     3965.30     97.97 o 
  -8   4   8     2050.64     2001.71     43.18 o 
  -6   4   8     5017.33     4758.88    473.99 o 
  -4   4   8      686.75      590.41    104.74 o 
  -2   4   8     1181.76     1145.83     92.57 o 
   0   4   8     5335.59     5110.70     83.36 o 
   2   4   8     3951.65     4179.67    102.24 o 
   4   4   8      358.36      412.93     52.26 o 
   6   4   8       61.87       11.97     50.80 o 
   8   4   8        5.14       16.01     58.57 o 
  10   4   8      407.27      413.40    156.49 o 
  12   4   8       96.48       76.03     77.77 o 
 -19   5   8      100.84       61.37     86.57 o 
 -17   5   8      112.43       78.22     72.50 o 
 -15   5   8       34.31        0.66     63.31 o 
 -13   5   8      403.56      342.18     72.30 o 
 -11   5   8      174.67      139.95     41.64 o 
  -9   5   8     3190.05     3245.54     58.64 o 
  -7   5   8     6744.06     6723.62    216.92 o 
  -5   5   8     1096.85      984.97    154.49 o 
  -3   5   8     1565.82     1343.47    173.20 o 
  -1   5   8      315.16      334.80    143.03 o 
   1   5   8     4629.04     4774.22    145.23 o 
   3   5   8      844.77      987.49     47.86 o 
   5   5   8      305.34      375.95     56.84 o 
   7   5   8       65.51       17.12     57.06 o 
   9   5   8      436.84      315.04     94.66 o 
  11   5   8       51.42       50.68     74.58 o 
 -18   6   8       12.95        3.40     86.57 o 
 -16   6   8       21.07       -9.52     71.62 o 
 -14   6   8       54.50       12.75     61.15 o 
 -12   6   8     2298.43     2539.93     84.07 o 
 -10   6   8       76.76       75.00     35.58 o 
  -8   6   8      875.61      876.22     42.96 o 
  -6   6   8     2685.86     2659.35     81.80 o 
  -4   6   8     2829.82     2606.91    462.05 o 
  -2   6   8       74.69       61.57     45.99 o 
   0   6   8      775.20      934.02    283.57 o 
   2   6   8     3668.44     3369.23    673.58 o 
   4   6   8      175.15      148.26     74.18 o 
   6   6   8      103.96      174.51     62.27 o 
   8   6   8        1.98      -44.08     63.33 o 
  10   6   8        0.68       -8.42     71.75 o 
 -17   7   8       34.99      -62.06     83.41 o 
 -15   7   8      498.74      382.67    106.34 o 
 -13   7   8       99.58       39.83     56.92 o 
 -11   7   8      323.02      220.67     68.89 o 
  -9   7   8      166.17      116.83     57.29 o 
  -7   7   8       23.97       43.90     40.95 o 
  -5   7   8     1030.34     1113.70     57.23 o 
  -3   7   8      283.83      296.27     75.22 o 
  -1   7   8     2519.30     2616.51    449.33 o 
   1   7   8        6.39      -20.36     50.75 o 
   3   7   8      987.89     1056.38    278.01 o 
   5   7   8        9.07       -4.07     80.06 o 
   7   7   8      824.36      815.80    207.86 o 
   9   7   8       69.32       78.46     76.68 o 
 -16   8   8      307.32      167.93     98.83 o 
 -14   8   8      129.71       42.63     84.01 o 
 -12   8   8      831.82      837.20    198.96 o 
 -10   8   8        2.37      -10.81     66.93 o 
  -8   8   8     1846.53     1989.35    206.81 o 
  -6   8   8        3.24       -7.88     44.56 o 
  -4   8   8     4992.93     5135.50    166.12 o 
  -2   8   8     2132.74     2139.16    368.25 o 
   0   8   8      173.76      191.45     60.15 o 
   2   8   8      306.74      396.86     77.95 o 
   4   8   8     1342.88     1405.20    372.58 o 
   6   8   8      502.31      267.77    100.90 o 
   8   8   8      158.45       80.93    106.01 o 
 -13   9   8      179.00      158.76     92.57 o 
 -11   9   8      468.50      517.70     95.52 o 
  -9   9   8      237.50      268.59     89.46 o 
  -7   9   8     1304.87     1045.06    258.16 o 
  -5   9   8     1371.97     1525.04     92.15 o 
  -3   9   8      204.48      171.23     58.21 o 
  -1   9   8      864.11      951.76    210.01 o 
   1   9   8      271.26      348.06     71.87 o 
   3   9   8      318.45      402.14     84.25 o 
   5   9   8       54.46       37.58     71.85 o 
   7   9   8      125.49       76.69    111.54 o 
 -12  10   8        7.42      -25.46    100.61 o 
 -10  10   8       92.79      108.53     94.33 o 
  -8  10   8       31.70       -6.59     86.75 o 
  -6  10   8       43.77       69.63     83.73 o 
  -4  10   8        0.56      -31.62     66.86 o 
  -2  10   8        8.36       -2.93     75.49 o 
   0  10   8        9.36        1.22     71.86 o 
   2  10   8       41.56       29.94     71.27 o 
   4  10   8       39.95       44.49     71.48 o 
  -9  11   8      206.90      192.42    102.29 o 
  -7  11   8       75.55       11.78     98.64 o 
  -5  11   8       85.46       90.38     89.70 o 
  -3  11   8      254.11      217.26     92.21 o 
  -1  11   8      174.62      166.05     85.48 o 
   1  11   8      127.44      194.65     82.28 o 
 -21   1   9        1.81      -13.03    128.40 o 
 -19   1   9      327.76      274.25     88.85 o 
 -17   1   9      215.46      176.10     64.52 o 
 -15   1   9      360.80      307.60     87.24 o 
 -13   1   9        2.37       30.59     44.08 o 
 -11   1   9      297.93      297.82     30.81 o 
  -9   1   9      521.85      498.54     28.94 o 
  -7   1   9     2082.00     1840.89     34.60 o 
  -5   1   9      257.17      283.14     31.21 o 
  -3   1   9      902.08      984.96     36.73 o 
  -1   1   9      978.42      983.30     33.55 o 
   1   1   9     2360.70     2258.58     64.05 o 
   3   1   9     4548.40     4355.57    107.50 o 
   5   1   9      999.43     1090.35     50.94 o 
   7   1   9       56.75       11.93     37.37 o 
   9   1   9       80.81       78.55     45.82 o 
  11   1   9      137.54      151.00     56.42 o 
  13   1   9      216.50      158.99     91.12 o 
 -20   2   9       60.06       77.03     77.36 o 
 -18   2   9       40.22       53.78     65.57 o 
 -16   2   9      303.46      174.34     55.66 o 
 -14   2   9       15.64       19.95     49.51 o 
 -12   2   9     2684.82     2810.45     94.54 o 
 -10   2   9     4321.57     4229.31     79.34 o 
  -8   2   9     3106.68     3021.54     52.84 o 
  -6   2   9      906.60     1026.38     34.25 o 
  -4   2   9    15643.66    14523.95    284.49 o 
  -2   2   9     5769.00     5862.41    135.05 o 
   0   2   9     7217.58     6657.64     84.46 o 
   2   2   9      801.69      886.02     36.90 o 
   4   2   9     4119.58     4097.83    124.82 o 
   6   2   9      100.32       82.50     37.67 o 
   8   2   9      354.12      317.83     83.42 o 
  10   2   9       66.00       21.12     68.38 o 
  12   2   9       20.14       12.70     77.81 o 
 -19   3   9      433.44      468.95     94.68 o 
 -17   3   9        0.68       13.83     63.46 o 
 -15   3   9      601.40      589.21     90.64 o 
 -13   3   9      195.34      155.74     45.90 o 
 -11   3   9     9912.77     9740.53    217.34 o 
  -9   3   9      468.44      530.30     34.35 o 
  -7   3   9     5437.38     5282.65     82.48 o 
  -5   3   9       49.97       38.85     23.57 o 
  -3   3   9    13547.12    13301.90    224.73 o 
  -1   3   9     4145.89     3983.92     65.99 o 
   1   3   9     1922.49     1914.99     49.09 o 
   3   3   9     1792.13     1768.57     62.32 o 
   5   3   9      504.91      626.39     64.11 o 
   7   3   9      318.75      296.92     66.84 o 
   9   3   9       67.23        5.76     65.45 o 
  11   3   9      606.04      543.36    154.81 o 
 -20   4   9        3.86        3.57     84.95 o 
 -18   4   9      456.52      345.25    100.44 o 
 -16   4   9        4.00      -55.92     60.44 o 
 -14   4   9       76.82       45.76     51.93 o 
 -12   4   9      905.02      869.88     52.40 o 
 -10   4   9      150.45      139.44     34.06 o 
  -8   4   9       47.87       27.94     30.77 o 
  -6   4   9      306.57      264.47     38.81 o 
  -4   4   9     2715.71     2360.48    227.41 o 
  -2   4   9     2641.90     2557.41     57.45 o 
   0   4   9     2885.64     3043.27     74.81 o 
   2   4   9     1121.97     1145.49    107.56 o 
   4   4   9      641.80      709.42     49.64 o 
   6   4   9        0.91      -41.87     53.47 o 
   8   4   9        3.90      -27.42     62.16 o 
  10   4   9      107.84       84.81     73.74 o 
  12   4   9      164.86      185.53     87.47 o 
 -19   5   9        0.42       13.91     82.46 o 
 -17   5   9      209.54      162.60     73.62 o 
 -15   5   9        6.68      -20.54     63.10 o 
 -13   5   9     2935.62     3140.69    120.99 o 
 -11   5   9        1.80      -28.18     34.82 o 
  -9   5   9     1338.07     1393.04     50.42 o 
  -7   5   9      985.11      884.77    139.00 o 
  -5   5   9     2048.21     1760.70    257.68 o 
  -3   5   9      344.32      288.47     55.69 o 
  -1   5   9     1740.45     1766.52    104.58 o 
   1   5   9     3190.20     3236.36    136.19 o 
   3   5   9      614.32      819.58     56.92 o 
   5   5   9       38.52       66.16     52.46 o 
   7   5   9       52.94       64.44     61.84 o 
   9   5   9      354.72      348.88     96.60 o 
  11   5   9        9.41       40.27     79.01 o 
 -18   6   9      130.98       64.81     84.45 o 
 -16   6   9      733.76      534.34    153.30 o 
 -14   6   9      665.25      585.61    146.89 o 
 -12   6   9     1460.68     1589.50     76.02 o 
 -10   6   9      828.17      809.40     45.82 o 
  -8   6   9      693.60      756.16     73.58 o 
  -6   6   9     2298.13     2099.19    397.19 o 
  -4   6   9      422.18      383.41     94.13 o 
  -2   6   9     2372.90     2028.65    377.64 o 
   0   6   9       93.32       74.19     66.69 o 
   2   6   9      328.78      385.70    124.77 o 
   4   6   9      433.71      429.53    145.66 o 
   6   6   9      919.39     1118.66    198.19 o 
   8   6   9       37.62       37.55     66.06 o 
  10   6   9      100.72       90.97     80.24 o 
 -17   7   9       93.22      111.74     85.20 o 
 -15   7   9      291.01      326.55     75.84 o 
 -13   7   9       32.82       17.33     52.31 o 
 -11   7   9      456.14      322.16     74.39 o 
  -9   7   9      511.70      472.01     92.66 o 
  -7   7   9     2144.39     1957.80    318.28 o 
  -5   7   9     8636.09     8353.66   1014.55 o 
  -3   7   9     3499.49     3331.98    579.92 o 
  -1   7   9      637.56      598.11    140.16 o 
   1   7   9     1184.98      968.88    350.82 o 
   3   7   9     1257.65     1040.19    218.46 o 
   5   7   9     1680.50     1462.81    389.75 o 
   7   7   9        9.29      -28.86     94.26 o 
   9   7   9       20.42      -41.80     79.06 o 
 -16   8   9        0.00       15.77     79.91 o 
 -14   8   9        8.85      -22.62     78.53 o 
 -12   8   9       46.21      -20.67     75.60 o 
 -10   8   9      271.93      216.65     77.19 o 
  -8   8   9       13.75       27.29     70.24 o 
  -6   8   9        2.30      -13.90     47.35 o 
  -4   8   9      304.12      310.82     64.41 o 
  -2   8   9      117.44      133.02     61.14 o 
   0   8   9       22.74      -14.40     58.94 o 
   2   8   9      196.50      215.41     67.80 o 
   4   8   9      136.62       80.15     90.50 o 
   6   8   9       16.03      -42.75     97.08 o 
   8   8   9       34.52      119.28    112.85 o 
 -13   9   9      478.78      435.10    104.82 o 
 -11   9   9       98.38       94.49     89.11 o 
  -9   9   9     1506.12     1584.75    301.40 o 
  -7   9   9      526.07      397.45    115.32 o 
  -5   9   9      829.67      776.19    172.22 o 
  -3   9   9        6.13       31.24     57.24 o 
  -1   9   9     1072.81     1232.78    265.36 o 
   1   9   9      606.93      689.95    133.90 o 
   3   9   9      414.04      415.27     79.76 o 
   5   9   9      178.44      175.26     78.77 o 
 -12  10   9      130.00      125.04    103.72 o 
 -10  10   9      232.68      385.59    100.53 o 
  -8  10   9       14.62      -27.84     93.13 o 
  -6  10   9      809.29      812.87    177.52 o 
  -4  10   9       19.97      -19.07     83.61 o 
  -2  10   9      763.40      816.26    130.04 o 
   0  10   9      380.70      400.99     97.32 o 
   2  10   9      811.29     1029.79    182.56 o 
   4  10   9        1.01       15.57     82.80 o 
  -9  11   9      278.16      333.42    114.55 o 
  -7  11   9        8.64       -3.60    100.87 o 
  -5  11   9      184.00      171.42     98.04 o 
  -3  11   9      153.88      139.64     89.25 o 
  -1  11   9      164.93      168.08     92.43 o 
   1  11   9      271.51      267.78     89.28 o 
 -20   0  10       14.18       -6.29    168.54 o 
 -18   0  10       24.08       29.35    139.11 o 
 -16   0  10      330.51      317.33     96.60 o 
 -14   0  10     2464.87     2254.42     94.97 o 
 -12   0  10       76.50      153.59     50.46 o 
 -10   0  10     1309.58     1360.13     62.16 o 
  -8   0  10     4977.89     4785.32     82.53 o 
  -6   0  10      620.68      662.13     38.96 o 
  -4   0  10       37.33       37.25     30.67 o 
  -2   0  10     2796.05     2651.35     71.18 o 
   0   0  10     8596.00     8919.41    146.00 o 
   2   0  10     9811.04     9456.06    239.36 o 
   4   0  10      301.84      220.39     52.00 o 
   8   0  10      437.18      448.64    128.03 o 
  10   0  10      848.79      789.71    156.25 o 
  12   0  10        3.11      -10.61     88.32 o 
 -21   1  10       52.21       81.87     86.39 o 
 -19   1  10       19.08      -26.43     65.01 o 
 -17   1  10      253.19      157.54     63.50 o 
 -15   1  10     1268.28     1139.56    151.21 o 
 -13   1  10     3051.37     3076.65    202.69 o 
 -11   1  10       27.32       22.76     29.21 o 
  -9   1  10     2919.74     2851.01     57.01 o 
  -7   1  10      869.66      988.55     30.42 o 
  -5   1  10    12426.83    12163.43    248.02 o 
  -3   1  10      159.33      129.59     28.73 o 
  -1   1  10     5290.54     5099.81    101.72 o 
   1   1  10        6.03       -2.38     25.63 o 
   3   1  10     2415.46     2338.18     58.20 o 
   5   1  10      151.40      142.85     38.05 o 
   7   1  10      516.00      485.50     88.51 o 
   9   1  10       42.75       24.93     48.32 o 
  11   1  10      130.68      194.43     61.76 o 
 -20   2  10        0.51      -41.18     73.30 o 
 -18   2  10      374.01      346.59     72.61 o 
 -16   2  10      386.49      243.55     79.60 o 
 -14   2  10       41.68       11.19     53.26 o 
 -12   2  10      924.57      843.41     86.17 o 
 -10   2  10      252.15      255.72     37.19 o 
  -8   2  10      417.96      428.57     29.36 o 
  -6   2  10      324.97      258.00     30.54 o 
  -4   2  10     4201.44     3970.02    216.00 o 
  -2   2  10     3208.19     3232.68     78.72 o 
   0   2  10      157.55      194.08     27.05 o 
   2   2  10       22.84       32.21     28.66 o 
   4   2  10     1037.24     1153.27     50.95 o 
   6   2  10       33.15       18.88     41.13 o 
   8   2  10       89.05       37.69     48.95 o 
  10   2  10       65.83       27.34     76.28 o 
  12   2  10      285.43      213.73     90.44 o 
 -19   3  10      182.34      100.70     75.66 o 
 -17   3  10      951.64      878.76    138.85 o 
 -15   3  10       19.75      -16.69     55.19 o 
 -13   3  10      189.01      204.39     52.65 o 
 -11   3  10     2104.33     2036.80     57.42 o 
  -9   3  10     2242.19     2208.84     55.26 o 
  -7   3  10     1970.27     2004.95     88.07 o 
  -5   3  10     1203.69     1127.03     56.56 o 
  -3   3  10      876.61      864.95     33.99 o 
  -1   3  10      132.77      131.80     28.86 o 
   1   3  10     2339.32     2392.46     57.07 o 
   3   3  10     1586.69     1629.47     57.84 o 
   5   3  10      777.41      762.60     60.10 o 
   7   3  10      149.63      137.80     64.32 o 
   9   3  10        5.04       89.07     71.00 o 
  11   3  10       20.14        9.21     80.12 o 
 -20   4  10      285.78      314.89     89.84 o 
 -18   4  10       22.84       50.35     74.00 o 
 -16   4  10      165.25      116.78     65.59 o 
 -14   4  10       18.10       14.93     54.99 o 
 -12   4  10      257.35      237.45     42.84 o 
 -10   4  10     2988.18     3307.70    113.45 o 
  -8   4  10     3716.77     4001.66    126.31 o 
  -6   4  10     2710.21     2516.32    308.60 o 
  -4   4  10      751.49      651.71     69.61 o 
  -2   4  10     1470.63     1452.08     52.24 o 
   0   4  10     4946.97     4766.31    114.02 o 
   2   4  10     1236.64      991.84    233.23 o 
   4   4  10      788.70      872.04     54.71 o 
   6   4  10      739.18      837.76     73.24 o 
   8   4  10      284.84      235.07     81.99 o 
  10   4  10       58.05       57.90     77.35 o 
 -19   5  10       92.99       83.19     84.52 o 
 -17   5  10      101.43      147.54     73.91 o 
 -15   5  10       71.20       49.46     62.95 o 
 -13   5  10      203.16      165.38     46.66 o 
 -11   5  10        1.90       12.20     34.73 o 
  -9   5  10     4881.44     4747.60     85.44 o 
  -7   5  10     1513.77     1441.00    179.33 o 
  -5   5  10     4144.29     3877.81    388.87 o 
  -3   5  10      940.68      876.64    142.09 o 
  -1   5  10     6804.70     6681.60    196.41 o 
   1   5  10     1510.44     1592.73    107.95 o 
   3   5  10     2251.58     2240.42     86.14 o 
   5   5  10      312.72      205.92     58.96 o 
   7   5  10      988.06     1101.44     90.93 o 
   9   5  10       17.64       22.86     73.14 o 
 -18   6  10        7.43      -42.49     83.46 o 
 -16   6  10      495.32      437.00    155.61 o 
 -14   6  10       28.04        0.21     58.27 o 
 -12   6  10       26.33       -9.47     45.95 o 
 -10   6  10      641.83      662.89     59.83 o 
  -8   6  10      562.70      462.22     56.79 o 
  -6   6  10        8.11       37.84     46.14 o 
  -4   6  10      210.11      173.99     59.75 o 
  -2   6  10      177.06       91.50     56.70 o 
   0   6  10      812.28      764.03    251.87 o 
   2   6  10      632.67      553.70    127.57 o 
   4   6  10       73.60       93.41     82.48 o 
   6   6  10        5.56       -2.81     66.65 o 
   8   6  10      104.45      102.33     71.65 o 
 -17   7  10       60.14       -4.14     81.97 o 
 -15   7  10      438.76      338.09     84.97 o 
 -13   7  10       99.39       52.80     54.18 o 
 -11   7  10     2427.87     2619.12    114.99 o 
  -9   7  10      230.87      221.59     54.76 o 
  -7   7  10     2299.46     2268.76    298.83 o 
  -5   7  10     1473.90     1399.55    273.20 o 
  -3   7  10     3764.80     3651.39    631.20 o 
  -1   7  10      115.12      157.28     61.99 o 
   1   7  10     1812.09     1611.40    533.41 o 
   3   7  10      272.40      253.34     91.93 o 
   5   7  10      697.33      716.03    224.19 o 
   7   7  10       33.76       46.05    102.87 o 
 -16   8  10       15.31        2.04     84.00 o 
 -14   8  10      295.62      290.76     75.79 o 
 -12   8  10       48.05       47.63     81.00 o 
 -10   8  10     1643.88     1761.39    111.38 o 
  -8   8  10      698.21      674.53    171.86 o 
  -6   8  10      116.56      108.08     55.73 o 
  -4   8  10      536.72      521.60    122.62 o 
  -2   8  10      896.71      999.50    207.69 o 
   0   8  10      671.99      686.82    153.86 o 
   2   8  10       62.64       22.58     71.54 o 
   4   8  10      245.61      278.45    102.17 o 
   6   8  10       62.84       13.12    104.16 o 
 -13   9  10       88.22       84.60     97.06 o 
 -11   9  10       66.96       58.04     90.71 o 
  -9   9  10        3.13      -12.51     81.62 o 
  -7   9  10      357.76      288.32     85.50 o 
  -5   9  10       10.64      -12.77     61.15 o 
  -3   9  10     1192.11     1252.91    260.30 o 
  -1   9  10      579.93      624.25    119.30 o 
   1   9  10      400.16      448.32    119.12 o 
   3   9  10       57.94       69.56     81.52 o 
   5   9  10      205.19      170.93     85.56 o 
 -12  10  10       28.22        1.00    102.35 o 
 -10  10  10        9.22       -1.73     95.27 o 
  -8  10  10       99.92       50.64     93.22 o 
  -6  10  10      153.66      162.93     92.34 o 
  -4  10  10       60.31       63.59     82.94 o 
  -2  10  10      136.36      128.64     79.80 o 
   0  10  10      101.17      149.26     82.50 o 
   2  10  10      164.37      161.63     86.91 o 
  -7  11  10      278.60      289.00    108.85 o 
  -5  11  10       65.85       85.25    100.43 o 
  -3  11  10      195.29      257.19     99.20 o 
  -1  11  10       65.48       79.59     92.92 o 
 -21   1  11      465.27      240.46    162.25 o 
 -19   1  11      476.34      349.04    106.15 o 
 -17   1  11      543.21      446.30     97.08 o 
 -15   1  11     1107.14     1028.38    156.32 o 
 -13   1  11     1034.11      983.10    141.21 o 
 -11   1  11      486.65      466.99     53.28 o 
  -9   1  11     2740.93     2701.97     45.67 o 
  -7   1  11     6219.75     5955.97     72.72 o 
  -5   1  11     3802.27     3520.33     59.21 o 
  -3   1  11     1734.33     1657.87     54.29 o 
  -1   1  11      899.60      952.06     40.19 o 
   1   1  11      509.67      565.09     37.46 o 
   3   1  11      532.37      557.96     41.40 o 
   5   1  11     1481.18     1557.80     61.34 o 
   7   1  11        2.09       22.40     45.40 o 
   9   1  11       47.17       60.31     55.01 o 
  11   1  11        1.49        4.68     74.71 o 
 -20   2  11      132.22       91.13     77.94 o 
 -18   2  11      981.97     1158.43    207.19 o 
 -16   2  11       89.85       45.67     60.82 o 
 -14   2  11      421.59      402.82    109.11 o 
 -12   2  11      152.39       72.98     47.17 o 
 -10   2  11     2579.25     2728.36     60.57 o 
  -8   2  11       21.29       42.77     26.89 o 
  -6   2  11     5938.57     4896.85    133.67 o 
  -4   2  11     1155.41     1126.28     76.13 o 
  -2   2  11     4217.63     4199.56     72.75 o 
   0   2  11      747.88      793.09     38.47 o 
   2   2  11     7132.10     7195.36    100.09 o 
   4   2  11     2031.85     1987.03     63.25 o 
   6   2  11      824.00      917.25     57.42 o 
   8   2  11      951.54      943.15     76.48 o 
  10   2  11      549.59      517.68    134.21 o 
 -19   3  11       40.19       53.65     74.60 o 
 -17   3  11       99.07       49.03     65.17 o 
 -15   3  11      276.86      186.10     68.66 o 
 -13   3  11     2156.53     2457.04    112.89 o 
 -11   3  11      347.54      415.03     49.35 o 
  -9   3  11      267.25      275.42     36.95 o 
  -7   3  11      478.18      384.27     72.35 o 
  -5   3  11       49.82       55.68     28.62 o 
  -3   3  11     5649.49     5181.32    154.53 o 
  -1   3  11      641.60      654.51     39.61 o 
   1   3  11     2756.18     2640.25     80.58 o 
   3   3  11        9.92       -4.55     37.62 o 
   5   3  11     1529.47     1580.72     69.30 o 
   7   3  11       52.43       31.41     64.82 o 
   9   3  11      313.04      218.88     81.24 o 
 -18   4  11       12.84      -17.76     71.41 o 
 -16   4  11      964.27      935.88    140.38 o 
 -14   4  11        6.56      -21.75     56.13 o 
 -12   4  11      350.37      375.24     46.45 o 
 -10   4  11     1600.92     1699.49     87.29 o 
  -8   4  11      975.68     1087.08     46.68 o 
  -6   4  11        3.29       -1.39     37.26 o 
  -4   4  11     1301.26     1463.17     69.92 o 
  -2   4  11     2797.75     2820.90    103.75 o 
   0   4  11        1.58       38.26     32.44 o 
   2   4  11      364.06      390.15     66.36 o 
   4   4  11        2.15       38.37     45.30 o 
   6   4  11        5.32      -24.79     59.57 o 
   8   4  11       96.59       70.93     72.33 o 
  10   4  11       29.43       29.52     82.25 o 
 -19   5  11       76.13       51.83     80.50 o 
 -17   5  11        3.16      -11.11     69.67 o 
 -15   5  11     1162.12     1099.90    174.27 o 
 -13   5  11      657.89      673.29     68.18 o 
 -11   5  11       10.72       18.31     36.22 o 
  -9   5  11       45.98       35.90     35.49 o 
  -7   5  11     1309.51     1367.04    108.32 o 
  -5   5  11     4267.25     4150.61    398.18 o 
  -3   5  11     4930.06     4263.87   1234.25 o 
  -1   5  11     1589.81     1726.69    118.08 o 
   1   5  11      216.65      180.55     52.95 o 
   3   5  11     1640.40     1765.17    126.15 o 
   5   5  11      491.65      478.31     78.99 o 
   7   5  11      774.50      688.97    134.83 o 
   9   5  11       29.89      -14.28     76.77 o 
 -18   6  11       48.79       22.31     83.93 o 
 -16   6  11      172.61      136.82     74.09 o 
 -14   6  11      338.18      338.00     64.68 o 
 -12   6  11      201.95      212.61     44.76 o 
 -10   6  11      239.68      213.83     41.50 o 
  -8   6  11     3083.57     2834.77    280.80 o 
  -6   6  11     3378.78     3305.31    595.51 o 
  -4   6  11     2323.12     2282.27    427.73 o 
  -2   6  11      668.35      633.33    160.22 o 
   0   6  11     1068.99      939.88    336.86 o 
   2   6  11      995.51      910.98    239.51 o 
   4   6  11      715.56      562.84    180.56 o 
   6   6  11      430.97      449.91     79.21 o 
   8   6  11      137.36      136.47     77.19 o 
 -17   7  11      150.35       52.23     87.59 o 
 -15   7  11      142.16       90.95     74.67 o 
 -13   7  11       51.96       39.26     57.66 o 
 -11   7  11        3.44       11.03     57.49 o 
  -9   7  11      293.64      298.18     57.83 o 
  -7   7  11       10.07        2.80     51.99 o 
  -5   7  11     1122.70     1096.18    247.00 o 
  -3   7  11       69.82       26.86     58.50 o 
  -1   7  11        1.69       13.91     60.81 o 
   1   7  11      174.84      113.77     87.77 o 
   3   7  11      759.02      719.32    175.26 o 
   5   7  11      196.59      200.33    101.03 o 
   7   7  11      103.71      118.66    111.92 o 
 -14   8  11      337.18      296.09     82.18 o 
 -12   8  11       22.17        3.75     86.57 o 
 -10   8  11        0.00       19.51     81.46 o 
  -8   8  11      479.46      364.96    108.30 o 
  -6   8  11      241.70      205.77     61.00 o 
  -4   8  11        3.84       -2.27     68.29 o 
  -2   8  11        2.92        1.62     67.41 o 
   0   8  11      157.29      166.31     73.77 o 
   2   8  11       33.02       -1.70    101.94 o 
   4   8  11      132.11      132.31    104.29 o 
   6   8  11       75.18       51.96    111.87 o 
 -13   9  11       17.24        7.28     97.08 o 
 -11   9  11      382.29      343.16     96.43 o 
  -9   9  11      339.64      285.71     92.00 o 
  -7   9  11      203.89      231.65     85.11 o 
  -5   9  11       69.77       99.28     66.22 o 
  -3   9  11        1.27        5.70     76.23 o 
  -1   9  11      419.39      487.43     91.26 o 
   1   9  11       37.83       42.51     77.43 o 
   3   9  11      291.67      250.97     89.71 o 
 -10  10  11       67.67      102.84    104.34 o 
  -8  10  11      483.67      424.59    139.57 o 
  -6  10  11        1.47        7.04     87.18 o 
  -4  10  11      261.00      232.68     93.34 o 
  -2  10  11       41.20       54.14     84.89 o 
   0  10  11      889.43      940.89    190.58 o 
 -20   0  12       79.51       95.20    177.17 o 
 -18   0  12     1239.78      742.99    713.91 o 
 -16   0  12     3603.01     3559.42    324.10 o 
 -14   0  12     4159.02     4179.56    123.28 o 
 -12   0  12      505.62      446.40     81.90 o 
 -10   0  12     1032.56     1152.94     59.88 o 
  -8   0  12    11419.66    10716.75    226.39 o 
  -6   0  12      324.92      322.06     42.09 o 
  -4   0  12     9787.91     9418.29    216.51 o 
  -2   0  12      726.26      745.27     57.19 o 
   0   0  12     5135.35     5036.06    146.88 o 
   2   0  12     1464.98     1556.25     74.25 o 
   4   0  12     4701.92     5075.61    119.94 o 
   6   0  12      207.54      177.63     68.02 o 
   8   0  12      335.34      402.19     87.93 o 
  10   0  12      259.06      282.92     95.04 o 
 -19   1  12      405.56      392.66    134.61 o 
 -17   1  12        1.71       -9.49     60.69 o 
 -15   1  12     1073.80     1080.57    148.06 o 
 -13   1  12      250.62      251.99     56.36 o 
 -11   1  12     3832.01     4099.48     86.72 o 
  -9   1  12      640.06      664.92     29.43 o 
  -7   1  12     2588.97     2305.17     91.87 o 
  -5   1  12     2229.06     2324.69     58.07 o 
  -3   1  12     3255.81     3127.98     84.27 o 
  -1   1  12      273.85      209.08     32.30 o 
   1   1  12     1118.70     1162.03     55.43 o 
   3   1  12      330.16      327.39     44.58 o 
   5   1  12      249.57      286.56     47.89 o 
   7   1  12      655.54      605.10     57.61 o 
   9   1  12        0.69       13.40     59.62 o 
 -20   2  12       80.08       65.13     76.69 o 
 -18   2  12       56.25       22.83     72.22 o 
 -16   2  12       50.97       12.43     59.02 o 
 -14   2  12      353.03      187.88     69.50 o 
 -12   2  12      614.34      464.86     85.57 o 
 -10   2  12     1136.57     1162.16     47.65 o 
  -8   2  12      785.45      829.99     39.26 o 
  -6   2  12      866.65      807.27     55.35 o 
  -4   2  12      142.78      120.73     26.76 o 
  -2   2  12      984.64      997.26    106.04 o 
   0   2  12      185.84      171.72     36.62 o 
   2   2  12      103.76       94.53     38.48 o 
   4   2  12      647.59      711.09     51.93 o 
   6   2  12       14.77      -27.51     46.85 o 
   8   2  12      116.80       81.99     66.48 o 
  10   2  12        0.46       27.69     85.97 o 
 -19   3  12      182.37      173.21     76.75 o 
 -17   3  12      739.49      830.30     95.45 o 
 -15   3  12      193.67      161.57     64.17 o 
 -13   3  12      773.23      713.66    113.82 o 
 -11   3  12     1272.60     1383.93     52.99 o 
  -9   3  12     1023.46     1099.49     46.54 o 
  -7   3  12        8.21        0.44     31.42 o 
  -5   3  12     1550.24     1444.21     70.29 o 
  -3   3  12     3661.82     3731.27     87.38 o 
  -1   3  12     3842.20     3664.93     83.99 o 
   1   3  12     2209.02     2164.62     62.12 o 
   3   3  12       32.55       12.97     40.00 o 
   5   3  12      278.74      229.81     54.31 o 
   7   3  12      789.93      694.07    116.69 o 
   9   3  12      326.82      303.10     86.28 o 
 -18   4  12       44.26       32.62     70.05 o 
 -16   4  12      851.06      820.49    142.50 o 
 -14   4  12      826.30      669.49    131.89 o 
 -12   4  12     1188.32     1277.31     55.59 o 
 -10   4  12      407.62      390.18     41.54 o 
  -8   4  12       17.54      -18.00     36.26 o 
  -6   4  12     1297.51     1305.50    159.55 o 
  -4   4  12     4793.99     4311.36    123.68 o 
  -2   4  12     2777.95     2800.80    108.24 o 
   0   4  12     1697.00     1575.83     97.87 o 
   2   4  12      221.39      190.64     44.78 o 
   4   4  12     1251.48     1317.56     90.79 o 
   6   4  12      689.15      619.60    105.43 o 
   8   4  12      526.86      483.30    103.43 o 
 -19   5  12      246.89      255.39     89.02 o 
 -17   5  12       30.55       21.08     74.03 o 
 -15   5  12      283.90      188.13     67.71 o 
 -13   5  12      384.31      391.41     55.76 o 
 -11   5  12      128.51      143.49     38.38 o 
  -9   5  12      163.02      116.12     40.16 o 
  -7   5  12        7.83       19.91     41.39 o 
  -5   5  12     1710.91     1600.44    224.01 o 
  -3   5  12        4.59       -2.13     48.10 o 
  -1   5  12       97.03       75.47     50.08 o 
   1   5  12      117.80      113.13     56.12 o 
   3   5  12        6.30       -1.90     55.74 o 
   5   5  12      131.38      146.20     66.52 o 
   7   5  12       85.33       81.62     73.16 o 
 -18   6  12       38.02       15.76     82.92 o 
 -16   6  12      408.10      266.53     79.14 o 
 -14   6  12      162.59      143.11     58.81 o 
 -12   6  12        0.46       11.65     45.77 o 
 -10   6  12      200.82      238.62     45.65 o 
  -8   6  12      105.49       94.77     41.18 o 
  -6   6  12      489.52      424.94    109.59 o 
  -4   6  12      146.23      150.06     62.12 o 
  -2   6  12      461.65      374.55    175.26 o 
   0   6  12      166.88      117.84     80.95 o 
   2   6  12       16.53       69.13     81.56 o 
   4   6  12      253.57      184.28     95.20 o 
   6   6  12      107.89      123.36     79.19 o 
 -17   7  12      212.32      185.52    111.03 o 
 -15   7  12       98.92       71.07     67.55 o 
 -13   7  12      132.10      228.51     65.08 o 
 -11   7  12       44.95       76.50     61.60 o 
  -9   7  12      463.85      461.06     62.69 o 
  -7   7  12      487.09      470.59     71.39 o 
  -5   7  12      548.73      540.33    132.21 o 
  -3   7  12       26.43        5.42     63.59 o 
  -1   7  12      570.51      492.04    114.65 o 
   1   7  12       67.04      129.90     93.25 o 
   3   7  12        1.89       14.63     94.28 o 
   5   7  12      213.59      187.31    108.63 o 
 -14   8  12       15.77      -26.78     77.51 o 
 -12   8  12       75.18       64.66     86.68 o 
 -10   8  12      436.04      481.12     94.89 o 
  -8   8  12      273.15      210.09     66.60 o 
  -6   8  12      658.97      568.89     82.24 o 
  -4   8  12        2.68       -8.41     70.86 o 
  -2   8  12      849.30     1008.05    193.88 o 
   0   8  12      489.41      496.90    123.92 o 
   2   8  12     1200.50     1097.47    346.32 o 
   4   8  12       56.58       -6.84    106.55 o 
 -13   9  12      141.24      174.81    104.26 o 
 -11   9  12        0.57       30.47     90.37 o 
  -9   9  12      645.92      713.59    111.81 o 
  -7   9  12       13.56       24.03     86.26 o 
  -5   9  12       71.63       52.74     68.27 o 
  -3   9  12      360.69      349.96     86.32 o 
  -1   9  12      124.85      165.12     85.25 o 
   1   9  12       21.36       33.61     84.16 o 
   3   9  12       77.92       88.31     93.05 o 
 -10  10  12       90.84      129.91    106.79 o 
  -8  10  12        1.82       47.52     99.65 o 
  -6  10  12       33.55       60.54     94.34 o 
  -4  10  12       76.32       83.99     94.44 o 
  -2  10  12       84.44       47.33     93.44 o 
   0  10  12        2.33       41.89     88.67 o 
 -19   1  13       57.73       16.79     74.82 o 
 -17   1  13      177.11      192.77     67.43 o 
 -15   1  13        1.80      -12.22     54.89 o 
 -13   1  13       60.52       89.46     39.37 o 
 -11   1  13      806.31      874.68     42.26 o 
  -9   1  13     2806.46     2638.02     59.37 o 
  -7   1  13      170.00      156.16     29.58 o 
  -5   1  13       10.03       19.83     28.34 o 
  -3   1  13        3.79        9.13     30.61 o 
  -1   1  13     5463.72     5618.94    141.09 o 
   1   1  13      966.09     1033.55     52.75 o 
   3   1  13     2035.23     2110.53     66.24 o 
   5   1  13       63.15       77.66     48.20 o 
   7   1  13      143.75      161.25     59.20 o 
   9   1  13      422.94      480.94     73.70 o 
 -20   2  13      758.75      797.85    172.39 o 
 -18   2  13      179.74      160.01     75.04 o 
 -16   2  13     1273.93     1485.17    200.75 o 
 -14   2  13     1600.47     1718.00     95.16 o 
 -12   2  13     6946.71     7002.65    227.43 o 
 -10   2  13      952.52      942.35     45.80 o 
  -8   2  13     4227.59     4057.25    100.34 o 
  -6   2  13      998.02     1105.04     43.36 o 
  -4   2  13      793.43      835.03     41.09 o 
  -2   2  13     3636.25     3418.92    100.63 o 
   0   2  13     2410.18     2492.84     72.49 o 
   2   2  13     1104.84     1145.59     54.51 o 
   4   2  13      440.62      458.50     50.63 o 
   6   2  13      657.32      644.76     59.24 o 
   8   2  13       91.64       87.78     69.96 o 
 -19   3  13      217.06      174.99     78.66 o 
 -17   3  13      290.41      221.52    110.33 o 
 -15   3  13       54.48       10.31     64.77 o 
 -13   3  13      953.41      996.51     75.96 o 
 -11   3  13        2.42        6.17     36.65 o 
  -9   3  13     2254.45     2525.80     65.63 o 
  -7   3  13      647.28      465.43     89.86 o 
  -5   3  13      649.39      634.00     48.28 o 
  -3   3  13      385.81      416.72     46.75 o 
  -1   3  13      793.07      849.31     47.24 o 
   1   3  13       23.51       23.56     39.26 o 
   3   3  13      240.83      256.44     46.75 o 
   5   3  13       52.82       38.20     55.25 o 
   7   3  13      320.12      321.38     77.84 o 
 -18   4  13       38.21       57.65     73.15 o 
 -16   4  13      257.30      203.33     71.02 o 
 -14   4  13     1133.83     1131.90    105.28 o 
 -12   4  13      316.50      269.63     43.91 o 
 -10   4  13       80.53       73.68     40.09 o 
  -8   4  13       31.39       27.61     46.72 o 
  -6   4  13     3762.16     3829.61    139.56 o 
  -4   4  13     1144.15     1142.81    113.00 o 
  -2   4  13      207.99      221.87     48.06 o 
   0   4  13      215.32      238.30     43.54 o 
   2   4  13       12.70        9.27     46.53 o 
   4   4  13      112.25       85.08     63.43 o 
   6   4  13      209.28      131.47     71.58 o 
   8   4  13        3.36        0.83     81.03 o 
 -17   5  13       64.07       75.02     76.81 o 
 -15   5  13     1153.46     1178.01    254.88 o 
 -13   5  13      453.70      478.23     60.62 o 
 -11   5  13        4.01      -28.70     41.57 o 
  -9   5  13       33.88       34.36     45.71 o 
  -7   5  13      314.32      293.10     53.32 o 
  -5   5  13      484.72      481.88     77.76 o 
  -3   5  13     1651.47     1625.58    177.85 o 
  -1   5  13       15.81       20.54     56.33 o 
   1   5  13      194.05      193.01    109.75 o 
   3   5  13       77.14       65.38     61.73 o 
   5   5  13      306.99      367.31     74.58 o 
   7   5  13       23.24       -0.04     76.85 o 
 -18   6  13      169.86      114.52     86.85 o 
 -16   6  13      407.54      313.80    119.36 o 
 -14   6  13     1911.89     2015.25     88.90 o 
 -12   6  13      219.85      260.27     50.02 o 
 -10   6  13      138.03       96.39     46.13 o 
  -8   6  13      191.91      162.91     44.54 o 
  -6   6  13     1005.87      955.62    180.36 o 
  -4   6  13     1360.82     1204.57    248.84 o 
  -2   6  13       18.45       13.44     77.02 o 
   0   6  13      163.26      149.11     88.19 o 
   2   6  13      490.05      455.01    185.48 o 
   4   6  13      457.68      429.86    114.27 o 
   6   6  13       52.11       22.81     83.36 o 
 -15   7  13      385.54      391.42     79.09 o 
 -13   7  13       78.00      104.85     61.97 o 
 -11   7  13        1.53        6.99     52.94 o 
  -9   7  13        5.76        5.60     56.43 o 
  -7   7  13      326.10      317.86     64.31 o 
  -5   7  13      230.25      194.73     70.22 o 
  -3   7  13      119.11       46.77     68.73 o 
  -1   7  13       20.34       87.97     91.32 o 
   1   7  13       89.95       84.39     97.01 o 
   3   7  13       34.04      -26.86    101.20 o 
   5   7  13       25.64       55.00    113.46 o 
 -14   8  13       62.62       -0.56     79.84 o 
 -12   8  13       84.24       97.31     94.55 o 
 -10   8  13      129.76      135.56     89.88 o 
  -8   8  13        4.20        4.65     62.68 o 
  -6   8  13      147.27       60.96     65.55 o 
  -4   8  13      169.93      160.00     80.52 o 
  -2   8  13       21.37       45.58     76.06 o 
   0   8  13        3.61       32.44     82.88 o 
   2   8  13        0.30        0.17    109.64 o 
 -11   9  13      597.32      619.51    109.68 o 
  -9   9  13      194.64      237.07     99.83 o 
  -7   9  13      470.36      515.34    121.50 o 
  -5   9  13       15.82       -5.52     70.70 o 
  -3   9  13       73.92       64.74     85.87 o 
  -1   9  13        3.82       30.07     86.46 o 
   1   9  13      657.45      682.88    145.48 o 
  -8  10  13       13.72       15.34    103.55 o 
  -6  10  13      209.03      218.54    104.60 o 
  -4  10  13       82.57       68.41     82.42 o 
 -20   0  14      474.93      316.87    293.44 o 
 -18   0  14      595.45      289.77    369.02 o 
 -16   0  14      151.67      112.43     71.13 o 
 -14   0  14     1418.91     1584.99     95.03 o 
 -12   0  14        8.35      -43.57     55.75 o 
 -10   0  14     6329.83     6045.76    197.55 o 
  -8   0  14      230.77      234.76     45.59 o 
  -6   0  14     3913.58     3933.42    112.82 o 
  -4   0  14       49.05      107.37     49.84 o 
  -2   0  14       44.10       25.10     49.12 o 
   0   0  14       11.44       21.21     53.96 o 
   2   0  14     2547.29     2652.95    185.16 o 
   4   0  14      647.62      605.98     87.24 o 
   6   0  14      561.96      630.06     95.50 o 
   8   0  14        6.33       18.65     93.35 o 
 -19   1  14       22.62       23.10     78.63 o 
 -17   1  14      623.74      591.41    134.24 o 
 -15   1  14        1.38      -55.19     57.34 o 
 -13   1  14      213.37      209.74     42.15 o 
 -11   1  14       42.25       86.64     33.90 o 
  -9   1  14      393.28      456.23     35.83 o 
  -7   1  14     1102.97     1090.49     42.80 o 
  -5   1  14     1563.42     1492.01     49.76 o 
  -3   1  14      171.96      152.53     36.67 o 
  -1   1  14      979.60     1000.60     52.29 o 
   1   1  14      974.62      974.70     54.62 o 
   3   1  14      431.44      478.38     50.42 o 
   5   1  14      990.18     1054.39     68.77 o 
   7   1  14        0.74        3.52     62.86 o 
 -20   2  14        6.33      -16.96     87.71 o 
 -18   2  14      167.37      140.79     73.57 o 
 -16   2  14      329.88      217.36     98.34 o 
 -14   2  14     1553.30     1567.29    131.57 o 
 -12   2  14       61.34       53.29     44.08 o 
 -10   2  14      525.28      446.38     46.61 o 
  -8   2  14        1.28       21.58     29.24 o 
  -6   2  14     4306.56     4423.29    230.27 o 
  -4   2  14     1005.31     1001.74     48.36 o 
  -2   2  14      158.90      108.54     38.41 o 
   0   2  14     1566.11     1665.26     64.16 o 
   2   2  14       30.35       21.37     43.97 o 
   4   2  14      139.67      112.92     50.61 o 
   6   2  14        1.70       -0.44     55.20 o 
   8   2  14       21.41       81.07     92.21 o 
 -19   3  14      147.69       92.34     76.21 o 
 -17   3  14        4.89       -8.99     71.46 o 
 -15   3  14      316.03      289.85     79.13 o 
 -13   3  14      271.50      292.06     55.62 o 
 -11   3  14      504.49      459.05     52.71 o 
  -9   3  14      216.81      214.36     48.95 o 
  -7   3  14        9.68       27.56     39.93 o 
  -5   3  14       14.79       -3.69     32.36 o 
  -3   3  14      739.26      732.55     46.31 o 
  -1   3  14      214.15      222.01     41.63 o 
   1   3  14      638.85      781.45     53.48 o 
   3   3  14        6.04       20.57     47.14 o 
   5   3  14        6.07      -29.98     70.22 o 
   7   3  14      181.40      204.62     82.32 o 
 -18   4  14      284.54      253.69     78.72 o 
 -16   4  14      287.07      278.75     74.33 o 
 -14   4  14      905.70     1035.38     86.93 o 
 -12   4  14     3639.59     3759.06     98.10 o 
 -10   4  14     3304.76     3474.67     82.60 o 
  -8   4  14        7.99       38.55     47.89 o 
  -6   4  14      696.44      690.15     69.82 o 
  -4   4  14     1294.04     1410.19     82.53 o 
  -2   4  14     2344.44     2199.14     74.12 o 
   0   4  14       87.59       49.64     43.66 o 
   2   4  14      104.52      128.40     52.71 o 
   4   4  14      100.14      134.39     68.77 o 
   6   4  14      202.16      191.45     78.01 o 
 -17   5  14      207.04      187.43     79.98 o 
 -15   5  14      313.33      267.55     73.93 o 
 -13   5  14     1967.63     2078.13     81.17 o 
 -11   5  14      985.50     1015.89     74.31 o 
  -9   5  14      441.89      538.81     53.62 o 
  -7   5  14      729.81      786.62    136.92 o 
  -5   5  14      444.76      475.97     68.16 o 
  -3   5  14      762.17      673.57    111.54 o 
  -1   5  14      149.13      116.73     63.51 o 
   1   5  14      259.14      278.98    123.41 o 
   3   5  14      224.78      218.46     68.51 o 
   5   5  14       76.24       52.96     75.06 o 
 -16   6  14      304.21      226.64     90.11 o 
 -14   6  14      718.29      740.34     67.46 o 
 -12   6  14       11.71       29.66     48.63 o 
 -10   6  14        3.16       19.60     47.60 o 
  -8   6  14      504.11      519.27     78.20 o 
  -6   6  14        0.16       -8.77     66.12 o 
  -4   6  14      525.40      467.77    122.00 o 
  -2   6  14      248.97      192.58     64.29 o 
   0   6  14      113.51      111.61     91.04 o 
   2   6  14        0.01        5.91     98.35 o 
   4   6  14       40.53       32.65    107.02 o 
 -15   7  14      110.42       83.99     78.23 o 
 -13   7  14        1.08       29.45     65.57 o 
 -11   7  14      651.77      741.22     67.74 o 
  -9   7  14      757.75      658.09    102.75 o 
  -7   7  14      845.28      724.03    161.99 o 
  -5   7  14      154.13      148.23     75.29 o 
  -3   7  14        1.89       32.49     73.74 o 
  -1   7  14      768.78      756.64    296.96 o 
   1   7  14        5.88       35.92    105.82 o 
   3   7  14      273.88      242.43    119.34 o 
 -14   8  14      102.37      110.63     83.48 o 
 -12   8  14      954.12     1342.91    125.57 o 
 -10   8  14      339.06      316.67     94.80 o 
  -8   8  14     1407.61     1374.57    226.64 o 
  -6   8  14        6.30       34.65     76.76 o 
  -4   8  14      315.52      429.62     89.35 o 
  -2   8  14       28.17       78.63     83.40 o 
   0   8  14      213.33      300.59     93.76 o 
   2   8  14       19.61       94.95    120.08 o 
 -11   9  14       67.15       72.41    101.20 o 
  -9   9  14      129.03       76.24     98.28 o 
  -7   9  14       10.85       87.09     78.59 o 
  -5   9  14       42.72       36.11     92.67 o 
  -3   9  14      297.52      287.21     95.50 o 
  -1   9  14      128.70      190.65     93.60 o 
 -19   1  15      380.68      293.24     82.12 o 
 -17   1  15      469.52      328.23    105.44 o 
 -15   1  15      302.46      262.27     76.09 o 
 -13   1  15       57.44       20.32     42.50 o 
 -11   1  15     1238.50     1344.70     48.73 o 
  -9   1  15      382.28      470.50     38.23 o 
  -7   1  15     1542.24     1520.59     50.81 o 
  -5   1  15      172.65      149.60     37.85 o 
  -3   1  15      385.54      361.52     46.20 o 
  -1   1  15        2.70       -9.01     41.02 o 
   1   1  15       77.86       58.82     45.32 o 
   3   1  15      146.22      188.41     55.40 o 
   5   1  15        5.32      -16.58     59.43 o 
   7   1  15        8.32       19.15     69.36 o 
 -20   2  15      280.03      256.02     94.33 o 
 -18   2  15     1120.60     1292.23    196.95 o 
 -16   2  15      137.76      149.45     70.28 o 
 -14   2  15      256.36      177.27     66.50 o 
 -12   2  15      218.89      273.78     51.05 o 
 -10   2  15      373.39      365.75     46.57 o 
  -8   2  15     3709.20     3904.77    152.11 o 
  -6   2  15       25.20        5.75     42.02 o 
  -4   2  15       11.98       20.33     38.17 o 
  -2   2  15      199.03      161.77     42.64 o 
   0   2  15      602.11      695.98     53.33 o 
   2   2  15      305.96      307.28     52.83 o 
   4   2  15      166.37      219.85     59.32 o 
   6   2  15       83.41       60.71     63.94 o 
 -19   3  15      276.03      191.66     79.60 o 
 -17   3  15      112.11       55.13     74.50 o 
 -15   3  15     1353.56     1551.35    210.17 o 
 -13   3  15       37.42       36.10     51.23 o 
 -11   3  15     2044.62     2021.39     86.73 o 
  -9   3  15      919.28      731.92     67.13 o 
  -7   3  15     1925.59     1934.77    102.46 o 
  -5   3  15      696.42      785.03     48.51 o 
  -3   3  15     2657.91     2587.95    107.56 o 
  -1   3  15      394.44      338.03     47.13 o 
   1   3  15      443.46      444.34     52.69 o 
   3   3  15       73.59       28.68     51.91 o 
   5   3  15      373.27      426.10     83.50 o 
 -18   4  15      164.06      136.14     80.90 o 
 -16   4  15       72.61       41.90     79.82 o 
 -14   4  15       24.56       17.58     60.38 o 
 -12   4  15      720.76      854.94     64.87 o 
 -10   4  15     1542.25     1530.37     67.37 o 
  -8   4  15      156.18      177.72     53.25 o 
  -6   4  15       87.73       88.24     46.72 o 
  -4   4  15      510.77      437.36     60.39 o 
  -2   4  15      146.84      119.50     43.68 o 
   0   4  15      894.77      910.04     65.32 o 
   2   4  15      309.44      280.48     71.13 o 
   4   4  15       84.47       59.83     73.12 o 
 -17   5  15      429.27      307.37    107.68 o 
 -15   5  15      475.48      402.90     81.91 o 
 -13   5  15     1430.55     1474.25     75.43 o 
 -11   5  15       88.40       45.63     49.42 o 
  -9   5  15      709.72      816.41     61.18 o 
  -7   5  15      922.23      896.87    124.10 o 
  -5   5  15     3113.65     3051.84     99.00 o 
  -3   5  15       48.50       37.94     62.66 o 
  -1   5  15       40.02       11.17     65.24 o 
   1   5  15       77.69       83.59     63.72 o 
   3   5  15      238.56      186.71     74.16 o 
   5   5  15      182.02      111.66     81.66 o 
 -16   6  15      722.88      837.00    101.33 o 
 -14   6  15      393.43      467.28     67.01 o 
 -12   6  15      362.97      417.42     57.67 o 
 -10   6  15     1517.77     1788.72    110.63 o 
  -8   6  15      785.70      786.61    109.11 o 
  -6   6  15     1266.46     1235.69    237.16 o 
  -4   6  15      834.60      820.43    212.36 o 
  -2   6  15      595.85      616.13    223.11 o 
   0   6  15      185.74      251.11    130.11 o 
   2   6  15      355.31      466.49    186.51 o 
 -15   7  15      329.99      291.14     90.93 o 
 -13   7  15      387.81      463.77     81.21 o 
 -11   7  15      572.06      686.19     68.02 o 
  -9   7  15      294.14      176.65     70.83 o 
  -7   7  15      609.14      525.97     99.68 o 
  -5   7  15       82.70       17.26     76.15 o 
  -3   7  15       56.05      105.97     81.75 o 
  -1   7  15      357.20      271.53    158.56 o 
   1   7  15      273.62      352.46    121.65 o 
 -12   8  15        0.09       18.51     95.31 o 
 -10   8  15       25.19       45.76     74.21 o 
  -8   8  15       75.40      128.95     73.81 o 
  -6   8  15       46.07      103.23     88.33 o 
  -4   8  15        0.01       -8.93     83.41 o 
  -2   8  15       75.82       86.70     89.72 o 
   0   8  15       49.72       35.94     96.86 o 
  -9   9  15      152.72      134.70    104.13 o 
  -7   9  15      131.44      136.83     82.74 o 
  -5   9  15      684.25      773.23    155.86 o 
 -18   0  16      133.00       92.87    172.56 o 
 -16   0  16     2708.85     3117.23    324.20 o 
 -14   0  16      493.29      458.50    120.21 o 
 -12   0  16     1892.45     2007.24     85.85 o 
 -10   0  16        5.62        1.45     46.67 o 
  -8   0  16      344.20      372.44     57.51 o 
  -6   0  16     4451.17     4302.53    131.23 o 
  -4   0  16     1920.56     1977.15    126.65 o 
  -2   0  16     1506.45     1563.02     94.64 o 
   0   0  16        3.43       23.84     71.04 o 
   2   0  16      212.58      158.16     82.11 o 
   4   0  16       28.31       46.81     88.31 o 
 -19   1  16       49.70       39.04     80.53 o 
 -17   1  16      529.47      487.51     94.39 o 
 -15   1  16     1444.08     1274.00    221.28 o 
 -13   1  16      757.03      869.97     84.17 o 
 -11   1  16       45.41       33.72     35.47 o 
  -9   1  16     1142.56     1217.68     47.47 o 
  -7   1  16      921.08      923.70     48.44 o 
  -5   1  16     4944.45     4752.57    280.60 o 
  -3   1  16      143.84      124.97     44.35 o 
  -1   1  16      334.34      394.79     52.12 o 
   1   1  16       25.69        2.33     53.18 o 
   3   1  16      531.56      637.21     67.83 o 
   5   1  16      144.11      135.07     67.65 o 
 -18   2  16       25.72       18.13     79.97 o 
 -16   2  16      152.35       80.57     73.21 o 
 -14   2  16       20.33       -4.81     66.56 o 
 -12   2  16        5.12       -3.18     49.38 o 
 -10   2  16     1290.14     1204.43     73.53 o 
  -8   2  16     1135.59     1062.84     52.30 o 
  -6   2  16     1585.94     1502.38     65.28 o 
  -4   2  16      271.24      295.86     45.18 o 
  -2   2  16       39.95       35.34     43.97 o 
   0   2  16      661.36      649.95     55.29 o 
   2   2  16      248.75      243.81     58.25 o 
   4   2  16      164.96      101.52     61.55 o 
 -19   3  16        0.82      -76.21     86.00 o 
 -17   3  16       30.86      -15.82     78.44 o 
 -15   3  16      909.71      940.63    155.77 o 
 -13   3  16     1755.28     1836.64     89.95 o 
 -11   3  16     2503.25     2644.55    132.57 o 
  -9   3  16      463.87      409.45     51.53 o 
  -7   3  16      634.98      626.53     97.68 o 
  -5   3  16     1676.21     1719.65     64.27 o 
  -3   3  16     1328.07     1320.17     60.41 o 
  -1   3  16      546.19      492.80     52.30 o 
   1   3  16      181.09      144.06     52.22 o 
   3   3  16       28.12       17.10     56.96 o 
   5   3  16       17.28       -3.88     86.36 o 
 -18   4  16       61.52       52.48     86.10 o 
 -16   4  16      328.43      316.53    109.36 o 
 -14   4  16      151.95      127.14     65.35 o 
 -12   4  16      675.95      766.67     73.05 o 
 -10   4  16      173.00      219.16     60.58 o 
  -8   4  16      603.08      410.16     62.20 o 
  -6   4  16      260.79      222.20     56.04 o 
  -4   4  16      254.20      301.21     60.49 o 
  -2   4  16      444.93      490.20     54.49 o 
   0   4  16      562.86      556.00     59.89 o 
   2   4  16      368.97      468.88     79.70 o 
   4   4  16       13.27       87.59     79.68 o 
 -17   5  16        3.42      -50.52     90.09 o 
 -15   5  16      107.39      103.86     79.86 o 
 -13   5  16     1789.68     2204.52    108.87 o 
 -11   5  16      514.42      449.21     65.37 o 
  -9   5  16      529.76      546.18     67.97 o 
  -7   5  16       88.83      113.20     61.64 o 
  -5   5  16      662.41      658.33     90.37 o 
  -3   5  16      157.31      108.61     64.05 o 
  -1   5  16      277.27      256.99     79.16 o 
   1   5  16       83.48      121.04    105.44 o 
   3   5  16      427.48      372.43     82.65 o 
 -16   6  16       19.39       10.00     83.08 o 
 -14   6  16       46.57       11.66     66.74 o 
 -12   6  16      449.83      506.95     66.57 o 
 -10   6  16       19.75       -3.01     54.26 o 
  -8   6  16      277.43      201.97     59.96 o 
  -6   6  16      160.28      122.74     81.01 o 
  -4   6  16        4.58       19.67     80.98 o 
  -2   6  16       46.73       31.44     96.82 o 
   0   6  16       53.12       45.62    106.39 o 
   2   6  16        1.02      -26.90    113.24 o 
 -13   7  16       26.64      -21.18     77.67 o 
 -11   7  16      343.20      344.64     68.70 o 
  -9   7  16       48.07       53.86     72.57 o 
  -7   7  16      404.88      372.09     91.64 o 
  -5   7  16        2.83       39.95     84.72 o 
  -3   7  16     1246.92     1349.96    300.80 o 
  -1   7  16      114.46      219.13    117.00 o 
 -12   8  16       10.76      -32.66    101.20 o 
 -10   8  16      698.51      772.97     89.84 o 
  -8   8  16      542.74      511.14    125.74 o 
  -6   8  16      235.96      263.07     97.68 o 
  -4   8  16      294.59      363.92     97.41 o 
  -2   8  16      345.36      245.14    103.66 o 
 -19   1  17       90.55       82.31     83.03 o 
 -17   1  17       57.04       -1.97     72.94 o 
 -15   1  17        3.43       -7.91     70.37 o 
 -13   1  17     2257.25     2342.87     75.43 o 
 -11   1  17     1801.62     1778.13     59.24 o 
  -9   1  17     1230.78     1242.67     68.59 o 
  -7   1  17      479.38      547.02     49.40 o 
  -5   1  17      254.76      276.91     46.96 o 
  -3   1  17     3553.13     3875.25    181.28 o 
  -1   1  17     1611.38     1711.91     73.77 o 
   1   1  17      436.04      486.02     64.53 o 
   3   1  17       42.55       39.67     63.95 o 
 -18   2  17      217.21      171.99     84.30 o 
 -16   2  17      274.87      254.77     80.00 o 
 -14   2  17     1686.57     1853.33    211.35 o 
 -12   2  17      741.61      683.31    101.87 o 
 -10   2  17     3480.04     3539.21     78.38 o 
  -8   2  17      976.79      920.51     67.31 o 
  -6   2  17     1318.80     1458.98    100.10 o 
  -4   2  17      741.66      632.21     66.84 o 
  -2   2  17     2637.02     2352.42    266.70 o 
   0   2  17       74.57       50.28     53.89 o 
   2   2  17      211.25      188.83     64.10 o 
   4   2  17       37.33       -6.33     68.20 o 
 -17   3  17      564.03      458.69    147.13 o 
 -15   3  17       65.57       53.69     87.93 o 
 -13   3  17      327.27      351.52     67.21 o 
 -11   3  17      462.91      539.19     69.34 o 
  -9   3  17      849.42      791.39     64.81 o 
  -7   3  17       52.02        6.68     55.25 o 
  -5   3  17       36.18       19.03     46.71 o 
  -3   3  17      376.78      323.00     51.38 o 
  -1   3  17      282.58      270.33     54.50 o 
   1   3  17       15.07       16.94     55.48 o 
   3   3  17      138.05      138.11     73.56 o 
 -16   4  17      197.23      150.17     96.93 o 
 -14   4  17      184.41      121.56     68.37 o 
 -12   4  17       34.93       63.06     65.14 o 
 -10   4  17      393.33      447.98     69.26 o 
  -8   4  17      982.96      728.52    108.06 o 
  -6   4  17      166.73      153.16     56.97 o 
  -4   4  17      104.59      134.16     58.86 o 
  -2   4  17       52.86       77.38     51.27 o 
   0   4  17        1.27      -18.89     57.04 o 
   2   4  17       18.24       14.16     77.85 o 
 -15   5  17      265.31      176.37     69.51 o 
 -13   5  17      282.05      284.65     76.10 o 
 -11   5  17      709.90      881.23     75.86 o 
  -9   5  17      269.85      249.81     69.19 o 
  -7   5  17      606.90      546.17     72.68 o 
  -5   5  17     1044.19      872.77    135.74 o 
  -3   5  17        8.76       13.56     66.20 o 
  -1   5  17      228.84      268.83    111.54 o 
   1   5  17      137.38      166.52    118.68 o 
 -14   6  17       55.06       58.24     70.14 o 
 -12   6  17      194.17      238.88     67.39 o 
 -10   6  17       36.53       55.92     58.33 o 
  -8   6  17      292.08      277.25     67.23 o 
  -6   6  17      269.02      122.15     87.16 o 
  -4   6  17      122.74       60.76     86.94 o 
  -2   6  17       29.84       31.48    105.76 o 
   0   6  17      194.73      206.06    119.34 o 
 -13   7  17       84.54       95.17     71.57 o 
 -11   7  17      465.92      465.59     73.76 o 
  -9   7  17      701.08      658.23    134.02 o 
  -7   7  17      287.69      196.36     97.47 o 
  -5   7  17      125.31      121.73     93.42 o 
  -3   7  17       32.45       11.92     94.12 o 
  -8   8  17       16.58       65.29     86.42 o 
  -6   8  17       58.24      114.75     95.92 o 
 -18   0  18        9.96      -30.17    183.29 o 
 -16   0  18       90.78       65.27     98.31 o 
 -14   0  18     1275.94     1366.94    102.60 o 
 -12   0  18     2173.06     2304.32     98.67 o 
 -10   0  18     1251.17     1289.07     86.10 o 
  -8   0  18     1755.41     1700.94     98.65 o 
  -6   0  18     4566.95     4310.50    407.10 o 
  -4   0  18     4919.76     4983.75    191.78 o 
  -2   0  18      637.94      596.12     89.61 o 
   0   0  18     1785.85     1890.15    150.61 o 
   2   0  18      277.56      309.99     95.82 o 
 -17   1  18       74.41      109.65     77.58 o 
 -15   1  18      999.64      888.68    174.42 o 
 -13   1  18        7.16      -11.82     46.77 o 
 -11   1  18      322.18      461.01     48.32 o 
  -9   1  18       88.14       55.81     44.26 o 
  -7   1  18     1903.92     1982.44     92.16 o 
  -5   1  18       70.47        7.92     48.19 o 
  -3   1  18       53.07       54.84     53.97 o 
  -1   1  18       50.84       85.72     58.38 o 
   1   1  18      393.09      376.84     66.66 o 
 -18   2  18       12.31        6.12     85.76 o 
 -16   2  18       14.03      -11.22     86.98 o 
 -14   2  18        0.92      -12.18     67.66 o 
 -12   2  18      257.10      219.88     65.56 o 
 -10   2  18      241.96      195.80     45.06 o 
  -8   2  18       42.85       21.59     44.52 o 
  -6   2  18       26.52       25.39     47.57 o 
  -4   2  18      259.19      243.65     52.32 o 
  -2   2  18      249.41      248.76     57.10 o 
   0   2  18      258.82      241.42     63.65 o 
   2   2  18        1.26        3.15     67.13 o 
 -17   3  18       83.27       76.85    101.66 o 
 -15   3  18        2.16        6.19     72.27 o 
 -13   3  18       13.89       68.75     66.17 o 
 -11   3  18     1126.60     1080.41    118.25 o 
  -9   3  18     1443.42     1625.64    116.40 o 
  -7   3  18       51.33       85.25     57.65 o 
  -5   3  18      134.55      145.82     52.32 o 
  -3   3  18      376.74      355.04     56.99 o 
  -1   3  18      509.24      396.94     60.98 o 
   1   3  18      419.44      301.29     66.59 o 
 -16   4  18      180.52      168.41    105.09 o 
 -14   4  18      559.62      558.67     81.13 o 
 -12   4  18      637.62      620.71     84.16 o 
 -10   4  18      891.60      848.80     86.42 o 
  -8   4  18     1930.97     1553.71    173.90 o 
  -6   4  18      866.66      857.93    114.80 o 
  -4   4  18      308.55      213.05     66.39 o 
  -2   4  18      118.20       96.58     57.21 o 
   0   4  18      461.06      439.64    106.22 o 
 -15   5  18      140.51      182.38     83.84 o 
 -13   5  18      126.79      100.12     76.97 o 
 -11   5  18      359.78      400.54     81.05 o 
  -9   5  18      128.94      128.28     70.72 o 
  -7   5  18      682.94      683.43    101.80 o 
  -5   5  18       92.22       77.00     66.80 o 
  -3   5  18      240.39      192.43     77.37 o 
  -1   5  18        8.92       50.44    112.44 o 
 -14   6  18       10.90       26.84     77.75 o 
 -12   6  18      106.26      131.96     76.69 o 
 -10   6  18       28.17      -13.88     68.00 o 
  -8   6  18        4.70       29.48     67.15 o 
  -6   6  18       94.76      106.08     92.19 o 
  -4   6  18        1.52       39.03    110.23 o 
  -2   6  18       35.21      -16.40    119.90 o 
 -11   7  18      104.53       40.06     72.96 o 
  -9   7  18      923.72      763.58    172.79 o 
  -7   7  18        4.29       58.33     97.67 o 
  -5   7  18       53.78       27.65    100.82 o 
 -17   1  19       76.79       56.94     83.22 o 
 -15   1  19       79.94       81.45     87.30 o 
 -13   1  19      405.04      393.98     66.66 o 
 -11   1  19        2.00      -21.00     45.58 o 
  -9   1  19      178.19      199.81     51.36 o 
  -7   1  19      137.03      132.82     54.95 o 
  -5   1  19      103.78       52.04     55.23 o 
  -3   1  19       15.05      -36.69     57.53 o 
  -1   1  19       88.40       93.09     64.59 o 
   1   1  19       12.43       20.27     68.95 o 
 -16   2  19      262.55      195.17     99.70 o 
 -14   2  19        8.65      -21.46     67.87 o 
 -12   2  19     1143.85     1341.42     90.14 o 
 -10   2  19      801.66      764.56     68.38 o 
  -8   2  19     1073.91     1178.36     75.70 o 
  -6   2  19      607.97      556.76     84.43 o 
  -4   2  19     2094.46     1968.31     87.60 o 
  -2   2  19     1297.31     1235.41     81.50 o 
   0   2  19      330.99      251.73     67.64 o 
 -15   3  19        1.27      -39.02     72.02 o 
 -13   3  19      110.64      133.80     71.81 o 
 -11   3  19       74.47       64.61     69.64 o 
  -9   3  19      407.71      422.34     68.20 o 
  -7   3  19      113.75      104.59     66.14 o 
  -5   3  19      619.32      699.03     63.65 o 
  -3   3  19       23.96       39.50     59.34 o 
  -1   3  19      775.40      761.28     94.77 o 
 -14   4  19        8.68      -40.10     75.92 o 
 -12   4  19      109.73      104.66     77.14 o 
 -10   4  19       81.94       82.54     76.85 o 
  -8   4  19        0.48       60.82     63.93 o 
  -6   4  19       90.16       76.72     67.16 o 
  -4   4  19       13.76       38.58     69.89 o 
  -2   4  19      101.63       81.50     61.35 o 
 -13   5  19       16.22       39.10     79.74 o 
 -11   5  19       21.56        7.02     77.75 o 
  -9   5  19      210.08      188.10     77.61 o 
  -7   5  19     1746.06     1839.24    322.21 o 
  -5   5  19       73.49       89.50     73.20 o 
  -3   5  19        5.00       45.42    115.60 o 
 -12   6  19      424.68      371.72     81.54 o 
 -10   6  19      353.06      258.66     76.94 o 
  -8   6  19      482.40      352.45     74.38 o 
  -6   6  19      832.74      770.71    167.13 o 
 -16   0  20      118.85       24.46     99.97 o 
 -14   0  20      380.05      424.52    207.06 o 
 -12   0  20       21.72        0.78     74.99 o 
 -10   0  20      513.32      615.04     89.13 o 
  -8   0  20        8.98       24.67     80.10 o 
  -6   0  20      249.37      215.84     85.34 o 
  -4   0  20       63.03       27.75     86.31 o 
  -2   0  20     1206.46     1321.48    115.44 o 
 -15   1  20       37.86       42.42     93.52 o 
 -13   1  20      280.11      322.98     55.72 o 
 -11   1  20       86.41       86.35     50.82 o 
  -9   1  20      107.64      126.37     57.89 o 
  -7   1  20      219.94      187.41     60.11 o 
  -5   1  20      436.81      331.29     63.03 o 
  -3   1  20       85.60       58.20     64.58 o 
  -1   1  20        1.80      -54.57     66.33 o 
 -16   2  20      139.74      124.11    104.43 o 
 -14   2  20       36.48       33.46     73.51 o 
 -12   2  20       18.92       29.40     72.00 o 
 -10   2  20      193.49      226.34     65.69 o 
  -8   2  20        0.92        9.99     53.38 o 
  -6   2  20        0.99      -19.50     58.22 o 
  -4   2  20        4.12       17.02     61.94 o 
  -2   2  20       65.56       89.03     66.39 o 
 -15   3  20      218.82      182.85     81.38 o 
 -13   3  20        1.36       29.53     76.67 o 
 -11   3  20       40.35       37.20     74.85 o 
  -9   3  20       67.20      120.99     67.61 o 
  -7   3  20       67.94       59.81     66.13 o 
  -5   3  20      461.63      507.94     64.92 o 
  -3   3  20      220.43      274.30     69.53 o 
 -14   4  20      120.80      108.16     82.47 o 
 -12   4  20       19.35      -38.34     77.37 o 
 -10   4  20      449.15      395.03     89.12 o 
  -8   4  20      475.49      348.38     74.42 o 
  -6   4  20      402.23      387.10     78.98 o 
  -4   4  20      372.66      394.39     81.21 o 
 -11   5  20       13.04       24.20     83.63 o 
  -9   5  20       18.08      -32.08     84.30 o 
  -7   5  20       46.49       61.59     82.34 o 
 -13   1  21      327.56      315.18     62.22 o 
 -11   1  21       98.53      120.83     60.10 o 
  -9   1  21        7.13        5.77     60.52 o 
  -7   1  21      277.02      315.29     68.10 o 
  -5   1  21      251.87      188.46     67.75 o 
 -14   2  21      218.95      257.93     83.22 o 
 -12   2  21      125.25      177.07     69.14 o 
 -10   2  21        2.94       -6.41     71.23 o 
  -8   2  21       71.25       74.96     60.84 o 
  -6   2  21       26.49       35.66     64.27 o 
 -13   3  21       13.06       10.91     80.64 o 
 -11   3  21      406.57      366.60     86.68 o 
  -9   3  21        3.36      -29.41     72.63 o 
  -7   3  21      148.54      145.80     77.29 o 
 -10   0  22      160.06      270.95     96.44 o 
  -8   0  22      133.48      124.93     98.27 o 
 -11   1  22      539.57      566.52     70.75 o 
  -9   1  22      402.18      425.05     71.40 o 
                                                 
